# Supplementary material for: Targeting primary and metastatic uveal melanoma with a G protein inhibitor
Source: J Biol Chem. 2021 Feb 10;296:100403. doi: 10.1016/j.jbc.2021.100403 (PMC7948511; doi:10.1016/j.jbc.2021.100403)
Supplement: Supplementary material [file mmc1.xlsx]

## Sheet: MP41 downregulated by FR
ensembl_gene_id	external_gene_name	description	MP41_logFC	MP41_Pval	MP46_logFC	MP46_Pval
ENSG00000065328	MCM10	minichromosome maintenance 10 replication initiation factor [Source:HGNC Symbol;Acc:HGNC:18043]	-6.39636	0.00985424	-4.1807	0.0504614
ENSG00000007968	E2F2	E2F transcription factor 2 [Source:HGNC Symbol;Acc:HGNC:3114]	-6.39546	0.0172052	-3.87892	0.0178677
ENSG00000126550	HTN1	histatin 1 [Source:HGNC Symbol;Acc:HGNC:5283]	-6.37515	0.0148682	-0.0530172	0.317507
ENSG00000139318	DUSP6	dual specificity phosphatase 6 [Source:HGNC Symbol;Acc:HGNC:3072]	-6.36598	0.0382293	-3.67637	0.0248496
ENSG00000120054	CPN1	carboxypeptidase N subunit 1 [Source:HGNC Symbol;Acc:HGNC:2312]	-6.1977	0.00546204	-3.53977	0.0926032
ENSG00000175832	ETV4	ETS variant 4 [Source:HGNC Symbol;Acc:HGNC:3493]	-6.15367	0.0265938	-5.00056	0.0262159
ENSG00000171848	RRM2	ribonucleotide reductase regulatory subunit M2 [Source:HGNC Symbol;Acc:HGNC:10452]	-6.15327	0.0189071	-3.83363	0.0147228
ENSG00000142945	KIF2C	kinesin family member 2C [Source:HGNC Symbol;Acc:HGNC:6393]	-6.08049	0.00555902	-3.14195	0.0192508
ENSG00000148773	MKI67	marker of proliferation Ki-67 [Source:HGNC Symbol;Acc:HGNC:7107]	-6.0208	0.00871964	-3.37152	0.0123829
ENSG00000156970	BUB1B	BUB1 mitotic checkpoint serine/threonine kinase B [Source:HGNC Symbol;Acc:HGNC:1149]	-5.92561	0.00701649	-3.13882	0.0131605
ENSG00000171241	SHCBP1	SHC binding and spindle associated 1 [Source:HGNC Symbol;Acc:HGNC:29547]	-5.91252	0.032214	-3.59337	0.0220876
ENSG00000144644	GADL1	glutamate decarboxylase like 1 [Source:HGNC Symbol;Acc:HGNC:27949]	-5.83713	0.0412002	-2.57453	0.205421
ENSG00000156509	FBXO43	F-box protein 43 [Source:HGNC Symbol;Acc:HGNC:28521]	-5.79955	0.0297752	-2.49992	0.0164857
ENSG00000123485	HJURP	Holliday junction recognition protein [Source:HGNC Symbol;Acc:HGNC:25444]	-5.77162	0.0110466	-3.13756	0.011962
ENSG00000138180	CEP55	centrosomal protein 55 [Source:HGNC Symbol;Acc:HGNC:1161]	-5.76804	0.0573117	-3.45515	0.0587136
ENSG00000112742	TTK	TTK protein kinase [Source:HGNC Symbol;Acc:HGNC:12401]	-5.74421	0.0298903	-2.74343	0.0184507
ENSG00000126787	DLGAP5	DLG associated protein 5 [Source:HGNC Symbol;Acc:HGNC:16864]	-5.70395	0.0352226	-3.24588	0.0221088
ENSG00000085999	RAD54L	RAD54 like [Source:HGNC Symbol;Acc:HGNC:9826]	-5.68692	0.0325328	-3.18599	0.0213293
ENSG00000167900	TK1	thymidine kinase 1 [Source:HGNC Symbol;Acc:HGNC:11830]	-5.66689	0.0209725	-3.29474	0.0150063
ENSG00000135451	TROAP	trophinin associated protein [Source:HGNC Symbol;Acc:HGNC:12327]	-5.64237	0.000280096	-3.21997	0.0212178
ENSG00000139211	AMIGO2	adhesion molecule with Ig like domain 2 [Source:HGNC Symbol;Acc:HGNC:24073]	-5.62286	0.0309926	0.10787	0.340744
ENSG00000075218	GTSE1	G2 and S-phase expressed 1 [Source:HGNC Symbol;Acc:HGNC:13698]	-5.59616	0.0102118	-3.38133	0.0150809
ENSG00000166851	PLK1	polo like kinase 1 [Source:HGNC Symbol;Acc:HGNC:9077]	-5.58559	0.00996197	-2.991	0.0205211
ENSG00000129195	PIMREG	PICALM interacting mitotic regulator [Source:HGNC Symbol;Acc:HGNC:25483]	-5.57854	0.0114719	-3.46179	0.0326398
ENSG00000276043	UHRF1	ubiquitin like with PHD and ring finger domains 1 [Source:HGNC Symbol;Acc:HGNC:12556]	-5.5685	0.00844823	-3.30749	0.0285674
ENSG00000117650	NEK2	NIMA related kinase 2 [Source:HGNC Symbol;Acc:HGNC:7745]	-5.56319	0.0129507	-2.67906	0.0226292
ENSG00000205649	HTN3	histatin 3 [Source:HGNC Symbol;Acc:HGNC:5284]	-5.54003	0.012281	0.0447281	0.766547
ENSG00000131747	TOP2A	DNA topoisomerase II alpha [Source:HGNC Symbol;Acc:HGNC:11989]	-5.53303	0.0197406	-2.78703	0.0146744
ENSG00000116329	OPRD1	opioid receptor delta 1 [Source:HGNC Symbol;Acc:HGNC:8153]	-5.46061	0.003598	-3.41942	0.021239
ENSG00000024526	DEPDC1	DEP domain containing 1 [Source:HGNC Symbol;Acc:HGNC:22949]	-5.42146	0.00927881	-2.86565	0.0138491
ENSG00000186871	ERCC6L	ERCC excision repair 6 like, spindle assembly checkpoint helicase [Source:HGNC Symbol;Acc:HGNC:20794]	-5.41645	0.00683101	-3.56473	0.0241739
ENSG00000112984	KIF20A	kinesin family member 20A [Source:HGNC Symbol;Acc:HGNC:9787]	-5.40117	0.0284255	-2.43656	0.0198764
ENSG00000165480	SKA3	spindle and kinetochore associated complex subunit 3 [Source:HGNC Symbol;Acc:HGNC:20262]	-5.36363	0.04799	-3.40176	0.0259126
ENSG00000175063	UBE2C	ubiquitin conjugating enzyme E2 C [Source:HGNC Symbol;Acc:HGNC:15937]	-5.32982	0.0171816	-3.03213	0.021347
ENSG00000165490	DDIAS	DNA damage induced apoptosis suppressor [Source:HGNC Symbol;Acc:HGNC:26351]	-5.30625	0.0116361	-4.04285	0.0219516
ENSG00000093009	CDC45	cell division cycle 45 [Source:HGNC Symbol;Acc:HGNC:1739]	-5.30358	0.00692321	-3.3271	0.0157188
ENSG00000169607	CKAP2L	cytoskeleton associated protein 2 like [Source:HGNC Symbol;Acc:HGNC:26877]	-5.29778	0.0226916	-2.98546	0.0120337
ENSG00000108551	RASD1	ras related dexamethasone induced 1 [Source:HGNC Symbol;Acc:HGNC:15828]	-5.24172	0.00112885	-1.34013	0.268371
ENSG00000115163	CENPA	centromere protein A [Source:HGNC Symbol;Acc:HGNC:1851]	-5.23631	0.0170301	-3.20809	0.0238556
ENSG00000104332	SFRP1	secreted frizzled related protein 1 [Source:HGNC Symbol;Acc:HGNC:10776]	-5.20639	0.0039414	-1.44642	0.0782533
ENSG00000145386	CCNA2	cyclin A2 [Source:HGNC Symbol;Acc:HGNC:1578]	-5.12851	0.0278288	-3.01482	0.0220299
ENSG00000179750	APOBEC3B	apolipoprotein B mRNA editing enzyme catalytic subunit 3B [Source:HGNC Symbol;Acc:HGNC:17352]	-5.11533	0.0161345	-1.00994	0.346125
ENSG00000163808	KIF15	kinesin family member 15 [Source:HGNC Symbol;Acc:HGNC:17273]	-5.11511	0.00123752	-2.90582	0.0255765
ENSG00000139734	DIAPH3	diaphanous related formin 3 [Source:HGNC Symbol;Acc:HGNC:15480]	-5.1	0.0165088	-3.24358	0.0493904
ENSG00000179715	PCED1B	PC-esterase domain containing 1B [Source:HGNC Symbol;Acc:HGNC:28255]	-5.09134	0.148663	0.293146	0.696901
ENSG00000147536	GINS4	GINS complex subunit 4 [Source:HGNC Symbol;Acc:HGNC:28226]	-5.08415	0.0284648	-2.43596	0.0142078
ENSG00000109674	NEIL3	nei like DNA glycosylase 3 [Source:HGNC Symbol;Acc:HGNC:24573]	-5.06129	0.0317488	-3.23031	0.01372
ENSG00000186193	SAPCD2	suppressor APC domain containing 2 [Source:HGNC Symbol;Acc:HGNC:28055]	-5.05749	0.0444208	-4.8016	0.0362596
ENSG00000124900	TRIM51	tripartite motif-containing 51 [Source:HGNC Symbol;Acc:HGNC:19023]	-5.02189	0.0354407	-3.92244	0.098445
ENSG00000164362	TERT	telomerase reverse transcriptase [Source:HGNC Symbol;Acc:HGNC:11730]	-4.99232	0.0499142	-2.69168	0.0963304
ENSG00000094804	CDC6	cell division cycle 6 [Source:HGNC Symbol;Acc:HGNC:1744]	-4.97836	0.00799708	-3.58548	0.0189871
ENSG00000161888	SPC24	SPC24, NDC80 kinetochore complex component [Source:HGNC Symbol;Acc:HGNC:26913]	-4.96209	0.0398042	-2.97931	0.0140068
ENSG00000168078	PBK	PDZ binding kinase [Source:HGNC Symbol;Acc:HGNC:18282]	-4.89791	0.0350065	-3.3426	0.0121222
ENSG00000149972	CNTN5	contactin 5 [Source:HGNC Symbol;Acc:HGNC:2175]	-4.88655	0.0245884	0.263529	0.810919
ENSG00000137804	NUSAP1	nucleolar and spindle associated protein 1 [Source:HGNC Symbol;Acc:HGNC:18538]	-4.87377	0.000581392	-2.96308	0.0226448
ENSG00000151892	GFRA1	GDNF family receptor alpha 1 [Source:HGNC Symbol;Acc:HGNC:4243]	-4.86898	0.0284094	-0.116267	0.616361
ENSG00000163273	NPPC	natriuretic peptide C [Source:HGNC Symbol;Acc:HGNC:7941]	-4.83607	0.0294266	-1.06443	0.388519
ENSG00000127564	PKMYT1	protein kinase, membrane associated tyrosine/threonine 1 [Source:HGNC Symbol;Acc:HGNC:29650]	-4.81753	0.00787728	-3.5875	0.0434207
ENSG00000105369	CD79A	CD79a molecule [Source:HGNC Symbol;Acc:HGNC:1698]	-4.81118	0.106023	-0.510632	0.227432
ENSG00000178445	GLDC	glycine decarboxylase [Source:HGNC Symbol;Acc:HGNC:4313]	-4.78838	0.0414174	-0.521756	0.0917851
ENSG00000171320	ESCO2	establishment of sister chromatid cohesion N-acetyltransferase 2 [Source:HGNC Symbol;Acc:HGNC:27230]	-4.75275	0.0566251	-3.7969	0.0575249
ENSG00000184613	NELL2	neural EGFL like 2 [Source:HGNC Symbol;Acc:HGNC:7751]	-4.73734	0.0409813	-0.46308	0.121513
ENSG00000157456	CCNB2	cyclin B2 [Source:HGNC Symbol;Acc:HGNC:1580]	-4.72035	0.0309524	-2.7096	0.0220108
ENSG00000085840	ORC1	origin recognition complex subunit 1 [Source:HGNC Symbol;Acc:HGNC:8487]	-4.71483	0.0028719	-3.64331	0.0296413
ENSG00000197299	BLM	Bloom syndrome RecQ like helicase [Source:HGNC Symbol;Acc:HGNC:1058]	-4.71181	0.032655	-2.68612	0.0298333
ENSG00000106003	LFNG	LFNG O-fucosylpeptide 3-beta-N-acetylglucosaminyltransferase [Source:HGNC Symbol;Acc:HGNC:6560]	-4.6901	0.0230139	-1.27327	0.0849666
ENSG00000113494	PRLR	prolactin receptor [Source:HGNC Symbol;Acc:HGNC:9446]	-4.65973	0.0155686	-0.627006	0.0571466
ENSG00000167880	EVPL	envoplakin [Source:HGNC Symbol;Acc:HGNC:3503]	-4.65228	0.0242361	-2.015	0.0435679
ENSG00000184661	CDCA2	cell division cycle associated 2 [Source:HGNC Symbol;Acc:HGNC:14623]	-4.58534	0.0102001	-2.80473	0.0358655
ENSG00000051180	RAD51	RAD51 recombinase [Source:HGNC Symbol;Acc:HGNC:9817]	-4.57884	0.0229597	-3.09812	0.0748923
ENSG00000011426	ANLN	anillin actin binding protein [Source:HGNC Symbol;Acc:HGNC:14082]	-4.5755	0.0166205	-2.75088	0.0214613
ENSG00000144554	FANCD2	Fanconi anemia complementation group D2 [Source:HGNC Symbol;Acc:HGNC:3585]	-4.56844	0.0087707	-3.16412	0.0252571
ENSG00000165091	TMC1	transmembrane channel like 1 [Source:HGNC Symbol;Acc:HGNC:16513]	-4.51477	0.0664893	-0.904415	0.5
ENSG00000086570	FAT2	FAT atypical cadherin 2 [Source:HGNC Symbol;Acc:HGNC:3596]	-4.49383	0.0186415	-3.29412	0.0918942
ENSG00000080618	CPB2	carboxypeptidase B2 [Source:HGNC Symbol;Acc:HGNC:2300]	-4.45423	0.000852676	-2.79047	0.150195
ENSG00000101447	FAM83D	family with sequence similarity 83 member D [Source:HGNC Symbol;Acc:HGNC:16122]	-4.45271	0.0181995	-3.29526	0.0210529
ENSG00000121211	MND1	meiotic nuclear divisions 1 [Source:HGNC Symbol;Acc:HGNC:24839]	-4.44811	0.0172735	-2.44963	0.0139088
ENSG00000149948	HMGA2	high mobility group AT-hook 2 [Source:HGNC Symbol;Acc:HGNC:5009]	-4.43519	0.025328	-0.709982	0.192742
ENSG00000188582	PAQR9	progestin and adipoQ receptor family member 9 [Source:HGNC Symbol;Acc:HGNC:30131]	-4.41826	0.0962687	-1.39902	0.181406
ENSG00000131153	GINS2	GINS complex subunit 2 [Source:HGNC Symbol;Acc:HGNC:24575]	-4.40416	0.00629508	-3.23827	0.0135642
ENSG00000198901	PRC1	protein regulator of cytokinesis 1 [Source:HGNC Symbol;Acc:HGNC:9341]	-4.39614	0.00766877	-2.96856	0.0110835
ENSG00000158246	FAM46B	family with sequence similarity 46 member B [Source:HGNC Symbol;Acc:HGNC:28273]	-4.3753	0.00815074	-2.76234	0.0277198
ENSG00000088992	TESC	tescalcin [Source:HGNC Symbol;Acc:HGNC:26065]	-4.36016	0.00784412	-3.20427	0.0273172
ENSG00000111247	RAD51AP1	RAD51 associated protein 1 [Source:HGNC Symbol;Acc:HGNC:16956]	-4.34887	0.00844309	-3.13852	0.0204709
ENSG00000196584	XRCC2	X-ray repair cross complementing 2 [Source:HGNC Symbol;Acc:HGNC:12829]	-4.3355	0.0201381	-3.06649	0.0188183
ENSG00000124216	SNAI1	snail family transcriptional repressor 1 [Source:HGNC Symbol;Acc:HGNC:11128]	-4.31625	0.0297311	-2.37207	0.04712
ENSG00000138778	CENPE	centromere protein E [Source:HGNC Symbol;Acc:HGNC:1856]	-4.31362	0.0184238	-2.97636	0.0179223
ENSG00000111206	FOXM1	forkhead box M1 [Source:HGNC Symbol;Acc:HGNC:3818]	-4.28017	0.0197604	-3.52182	0.0240112
ENSG00000166165	CKB	creatine kinase B [Source:HGNC Symbol;Acc:HGNC:1991]	-4.26148	0.00875285	-2.43239	0.0361289
ENSG00000131620	ANO1	anoctamin 1 [Source:HGNC Symbol;Acc:HGNC:21625]	-4.25603	0.0333414	-0.539834	0.549589
ENSG00000186205	MARC1	mitochondrial amidoxime reducing component 1 [Source:HGNC Symbol;Acc:HGNC:26189]	-4.23709	0.0869169	-4.67175	0.142287
ENSG00000196460	RFX8	RFX family member 8, lacking RFX DNA binding domain [Source:HGNC Symbol;Acc:HGNC:37253]	-4.20472	0.00183891	0	1
ENSG00000122966	CIT	citron rho-interacting serine/threonine kinase [Source:HGNC Symbol;Acc:HGNC:1985]	-4.17712	0.00541858	-2.41934	0.0174719
ENSG00000104147	OIP5	Opa interacting protein 5 [Source:HGNC Symbol;Acc:HGNC:20300]	-4.1722	0.0172994	-2.92759	0.0529582
ENSG00000102384	CENPI	centromere protein I [Source:HGNC Symbol;Acc:HGNC:3968]	-4.1656	0.0239109	-3.10787	0.0124937
ENSG00000146592	CREB5	cAMP responsive element binding protein 5 [Source:HGNC Symbol;Acc:HGNC:16844]	-4.14063	0.123588	-0.0746433	0.839516
ENSG00000151725	CENPU	centromere protein U [Source:HGNC Symbol;Acc:HGNC:21348]	-4.10266	0.00552353	-2.66545	0.0232456
ENSG00000177602	HASPIN	histone H3 associated protein kinase [Source:HGNC Symbol;Acc:HGNC:19682]	-4.10038	0.0242534	-3.25635	0.0195397
ENSG00000092853	CLSPN	claspin [Source:HGNC Symbol;Acc:HGNC:19715]	-4.08446	0.00762181	-3.99395	0.0386469
ENSG00000006468	ETV1	ETS variant 1 [Source:HGNC Symbol;Acc:HGNC:3490]	-4.08277	0.0464357	-3.66189	0.031415
ENSG00000087586	AURKA	aurora kinase A [Source:HGNC Symbol;Acc:HGNC:11393]	-4.08228	0.0121155	-2.90695	0.0120178
ENSG00000184221	OLIG1	oligodendrocyte transcription factor 1 [Source:HGNC Symbol;Acc:HGNC:16983]	-4.08102	0.0310855	-1.41694	0.0484137
ENSG00000091428	RAPGEF4	Rap guanine nucleotide exchange factor 4 [Source:HGNC Symbol;Acc:HGNC:16626]	-4.02751	0.00631981	-4.28652	0.0713021
ENSG00000165304	MELK	maternal embryonic leucine zipper kinase [Source:HGNC Symbol;Acc:HGNC:16870]	-4.02468	0.00743576	-3.68619	0.0141048
ENSG00000092054	MYH7	myosin heavy chain 7 [Source:HGNC Symbol;Acc:HGNC:7577]	-4.01426	0.0210431	-1.26827	0.249282
ENSG00000100526	CDKN3	cyclin dependent kinase inhibitor 3 [Source:HGNC Symbol;Acc:HGNC:1791]	-3.98983	0.00843602	-3.37313	0.0334508
ENSG00000118513	MYB	MYB proto-oncogene, transcription factor [Source:HGNC Symbol;Acc:HGNC:7545]	-3.98458	0.118636	-0.312661	0.426468
ENSG00000184254	ALDH1A3	aldehyde dehydrogenase 1 family member A3 [Source:HGNC Symbol;Acc:HGNC:409]	-3.97064	0.00903035	-0.953243	0.227388
ENSG00000170312	CDK1	cyclin dependent kinase 1 [Source:HGNC Symbol;Acc:HGNC:1722]	-3.95755	0.0411546	-2.47234	0.0123845
ENSG00000100479	POLE2	DNA polymerase epsilon 2, accessory subunit [Source:HGNC Symbol;Acc:HGNC:9178]	-3.95727	0.0681253	-2.70491	0.0815117
ENSG00000163507	CIP2A	cell proliferation regulating inhibitor of protein phosphatase 2A [Source:HGNC Symbol;Acc:HGNC:29302]	-3.94697	0.0378739	-2.83664	0.0317425
ENSG00000183023	SLC8A1	solute carrier family 8 member A1 [Source:HGNC Symbol;Acc:HGNC:11068]	-3.93432	0.01468	-0.353794	0.487751
ENSG00000071539	TRIP13	thyroid hormone receptor interactor 13 [Source:HGNC Symbol;Acc:HGNC:12307]	-3.93363	0.00823472	-2.62989	0.0381122
ENSG00000142731	PLK4	polo like kinase 4 [Source:HGNC Symbol;Acc:HGNC:11397]	-3.88081	0.00585056	-2.55938	0.0317838
ENSG00000204291	COL15A1	collagen type XV alpha 1 chain [Source:HGNC Symbol;Acc:HGNC:2192]	-3.85616	0.0382555	-1.71215	0.106132
ENSG00000153044	CENPH	centromere protein H [Source:HGNC Symbol;Acc:HGNC:17268]	-3.85305	0.00024766	-2.33353	0.0514504
ENSG00000125968	ID1	inhibitor of DNA binding 1, HLH protein [Source:HGNC Symbol;Acc:HGNC:5360]	-3.81375	0.0243464	-2.55084	0.0136674
ENSG00000127423	AUNIP	aurora kinase A and ninein interacting protein [Source:HGNC Symbol;Acc:HGNC:28363]	-3.79953	0.00426718	-3.85509	0.0520624
ENSG00000182010	RTKN2	rhotekin 2 [Source:HGNC Symbol;Acc:HGNC:19364]	-3.78227	0.0152447	-2.65525	0.0206353
ENSG00000114200	BCHE	butyrylcholinesterase [Source:HGNC Symbol;Acc:HGNC:983]	-3.77992	0.00196941	-3.21285	0.0242512
ENSG00000070526	ST6GALNAC1	ST6 N-acetylgalactosaminide alpha-2,6-sialyltransferase 1 [Source:HGNC Symbol;Acc:HGNC:23614]	-3.77695	0.000392127	0.681612	0.25649
ENSG00000168811	IL12A	interleukin 12A [Source:HGNC Symbol;Acc:HGNC:5969]	-3.77402	0.107704	-0.677745	0.400564
ENSG00000129810	SGO1	shugoshin 1 [Source:HGNC Symbol;Acc:HGNC:25088]	-3.76482	0.0626206	-2.37464	0.0762397
ENSG00000187741	FANCA	Fanconi anemia complementation group A [Source:HGNC Symbol;Acc:HGNC:3582]	-3.7404	0.0477064	-3.13094	0.0379389
ENSG00000174871	CNIH2	cornichon family AMPA receptor auxiliary protein 2 [Source:HGNC Symbol;Acc:HGNC:28744]	-3.7394	0.0663734	-3.2095	0.116051
ENSG00000277909	SPC25	SPC25, NDC80 kinetochore complex component [Source:HGNC Symbol;Acc:HGNC:24031]	-3.72506	0.0211037	-3.43624	0.0347422
ENSG00000035499	DEPDC1B	DEP domain containing 1B [Source:HGNC Symbol;Acc:HGNC:24902]	-3.70628	0.0190242	-3.23831	0.0236624
ENSG00000122574	WIPF3	WAS/WASL interacting protein family member 3 [Source:HGNC Symbol;Acc:HGNC:22004]	-3.69336	0.0350745	1.76056	0.0151122
ENSG00000037280	FLT4	fms related tyrosine kinase 4 [Source:HGNC Symbol;Acc:HGNC:3767]	-3.68058	0.00123333	0.688832	0.574812
ENSG00000076770	MBNL3	muscleblind like splicing regulator 3 [Source:HGNC Symbol;Acc:HGNC:20564]	-3.67563	0.00575348	-0.893417	0.0673792
ENSG00000095203	EPB41L4B	erythrocyte membrane protein band 4.1 like 4B [Source:HGNC Symbol;Acc:HGNC:19818]	-3.67514	0.00443764	-1.14373	0.14135
ENSG00000261115	TMEM178B	transmembrane protein 178B [Source:HGNC Symbol;Acc:HGNC:44112]	-3.66408	0.0423065	-2.46289	0.0244159
ENSG00000203760	CENPW	centromere protein W [Source:HGNC Symbol;Acc:HGNC:21488]	-3.65897	0.0254285	-2.76535	0.0125206
ENSG00000145040	UCN2	urocortin 2 [Source:HGNC Symbol;Acc:HGNC:18414]	-3.65697	0.0673744	0.334594	0.5
ENSG00000198826	ARHGAP11A	Rho GTPase activating protein 11A [Source:HGNC Symbol;Acc:HGNC:15783]	-3.65652	0.0740307	-2.18256	0.156362
ENSG00000229676	ZNF492	zinc finger protein 492 [Source:HGNC Symbol;Acc:HGNC:23707]	-3.64039	0.0982454	-1.87222	0.128205
ENSG00000164109	MAD2L1	mitotic arrest deficient 2 like 1 [Source:HGNC Symbol;Acc:HGNC:6763]	-3.62755	0.0102831	-2.54565	0.0199233
ENSG00000140525	FANCI	Fanconi anemia complementation group I [Source:HGNC Symbol;Acc:HGNC:25568]	-3.62514	0.0425686	-3.1225	0.0117305
ENSG00000183454	GRIN2A	glutamate ionotropic receptor NMDA type subunit 2A [Source:HGNC Symbol;Acc:HGNC:4585]	-3.62272	0.0645906	-0.0181316	0.895567
ENSG00000136492	BRIP1	BRCA1 interacting protein C-terminal helicase 1 [Source:HGNC Symbol;Acc:HGNC:20473]	-3.60961	0.0084054	-2.79971	0.0174019
ENSG00000174442	ZWILCH	zwilch kinetochore protein [Source:HGNC Symbol;Acc:HGNC:25468]	-3.59127	0.0021739	-2.68854	0.0162892
ENSG00000203995	ZYG11A	zyg-11 family member A, cell cycle regulator [Source:HGNC Symbol;Acc:HGNC:32058]	-3.57882	0.0378949	-2.47026	0.0385941
ENSG00000100191	SLC5A4	solute carrier family 5 member 4 [Source:HGNC Symbol;Acc:HGNC:11039]	-3.57157	0.0130481	-1.00544	0.207663
ENSG00000145569	FAM105A	family with sequence similarity 105 member A [Source:HGNC Symbol;Acc:HGNC:25629]	-3.5692	0.0204419	-0.189407	0.263047
ENSG00000154920	EME1	essential meiotic structure-specific endonuclease 1 [Source:HGNC Symbol;Acc:HGNC:24965]	-3.56902	0.00276809	-1.4728	0.0345239
ENSG00000100351	GRAP2	GRB2-related adaptor protein 2 [Source:HGNC Symbol;Acc:HGNC:4563]	-3.56736	0.075977	-1.05756	0.0559596
ENSG00000197587	DMBX1	diencephalon/mesencephalon homeobox 1 [Source:HGNC Symbol;Acc:HGNC:19026]	-3.55902	0.0284283	0	1
ENSG00000265763	ZNF488	zinc finger protein 488 [Source:HGNC Symbol;Acc:HGNC:23535]	-3.54727	0.107208	0.149303	0.903291
ENSG00000129514	FOXA1	forkhead box A1 [Source:HGNC Symbol;Acc:HGNC:5021]	-3.54303	0.0171659	-0.179077	0.763991
ENSG00000178878	APOLD1	apolipoprotein L domain containing 1 [Source:HGNC Symbol;Acc:HGNC:25268]	-3.54128	0.0109273	-0.61388	0.0195869
ENSG00000178999	AURKB	aurora kinase B [Source:HGNC Symbol;Acc:HGNC:11390]	-3.52169	0.025619	-3.47147	0.0213625
ENSG00000147642	SYBU	syntabulin [Source:HGNC Symbol;Acc:HGNC:26011]	-3.50971	0.00486298	0.0561358	0.270107
ENSG00000187720	THSD4	thrombospondin type 1 domain containing 4 [Source:HGNC Symbol;Acc:HGNC:25835]	-3.50153	0.00867153	-2.75316	0.0105622
ENSG00000141506	PIK3R5	phosphoinositide-3-kinase regulatory subunit 5 [Source:HGNC Symbol;Acc:HGNC:30035]	-3.46851	0.0797919	-2.33476	0.110377
ENSG00000100297	MCM5	minichromosome maintenance complex component 5 [Source:HGNC Symbol;Acc:HGNC:6948]	-3.46104	0.0196731	-1.99082	0.0237931
ENSG00000177084	POLE	DNA polymerase epsilon, catalytic subunit [Source:HGNC Symbol;Acc:HGNC:9177]	-3.46042	0.012168	-2.53575	0.0218208
ENSG00000197061	HIST1H4C	histone cluster 1 H4 family member c [Source:HGNC Symbol;Acc:HGNC:4787]	-3.45783	0.0346482	-1.30684	0.0571019
ENSG00000102879	CORO1A	coronin 1A [Source:HGNC Symbol;Acc:HGNC:2252]	-3.45407	0.00557218	-1.39265	0.0792048
ENSG00000186088	GSAP	gamma-secretase activating protein [Source:HGNC Symbol;Acc:HGNC:28042]	-3.44856	0.0143374	-2.62734	0.0501228
ENSG00000140795	MYLK3	myosin light chain kinase 3 [Source:HGNC Symbol;Acc:HGNC:29826]	-3.44178	0.00676752	-1.4832	0.144385
ENSG00000125046	SSUH2	ssu-2 homolog (C. elegans) [Source:HGNC Symbol;Acc:HGNC:24809]	-3.43017	0.0657879	0.519522	0.370053
ENSG00000213347	MXD3	MAX dimerization protein 3 [Source:HGNC Symbol;Acc:HGNC:14008]	-3.42125	0.00344263	-1.49896	0.033533
ENSG00000164946	FREM1	FRAS1 related extracellular matrix 1 [Source:HGNC Symbol;Acc:HGNC:23399]	-3.40501	0.0114917	-2.61382	0.0760671
ENSG00000164626	KCNK5	potassium two pore domain channel subfamily K member 5 [Source:HGNC Symbol;Acc:HGNC:6280]	-3.4021	0.0389882	-1.89361	0.100389
ENSG00000125319	C17orf53	chromosome 17 open reading frame 53 [Source:HGNC Symbol;Acc:HGNC:28460]	-3.39214	0.0281481	-2.0538	0.0308202
ENSG00000188674	C2orf80	chromosome 2 open reading frame 80 [Source:HGNC Symbol;Acc:HGNC:34352]	-3.392	0.100167	-0.0021086	0.997668
ENSG00000276231	PIK3R6	phosphoinositide-3-kinase regulatory subunit 6 [Source:HGNC Symbol;Acc:HGNC:27101]	-3.38843	0.0799663	-2.89388	0.0660477
ENSG00000167670	CHAF1A	chromatin assembly factor 1 subunit A [Source:HGNC Symbol;Acc:HGNC:1910]	-3.38804	0.0101729	-2.54888	0.0192018
ENSG00000175643	RMI2	RecQ mediated genome instability 2 [Source:HGNC Symbol;Acc:HGNC:28349]	-3.3643	0.0281823	-2.57219	0.0327836
ENSG00000175305	CCNE2	cyclin E2 [Source:HGNC Symbol;Acc:HGNC:1590]	-3.36111	0.0119883	-3.31105	0.0403631
ENSG00000081237	PTPRC	protein tyrosine phosphatase, receptor type C [Source:HGNC Symbol;Acc:HGNC:9666]	-3.35926	0.063736	-0.304915	0.582517
ENSG00000185480	PARPBP	PARP1 binding protein [Source:HGNC Symbol;Acc:HGNC:26074]	-3.35878	0.0390622	-2.39616	0.0131177
ENSG00000186777	ZNF732	zinc finger protein 732 [Source:HGNC Symbol;Acc:HGNC:37138]	-3.35312	0.0193094	-2.62009	0.0467882
ENSG00000161860	SYCE2	synaptonemal complex central element protein 2 [Source:HGNC Symbol;Acc:HGNC:27411]	-3.34807	0.0254503	0.741724	0.381448
ENSG00000178127	NDUFV2	NADH:ubiquinone oxidoreductase core subunit V2 [Source:HGNC Symbol;Acc:HGNC:7717]	-3.34552	0.0448836	0.0409803	0.468271
ENSG00000156802	ATAD2	ATPase family, AAA domain containing 2 [Source:HGNC Symbol;Acc:HGNC:30123]	-3.34443	0.0232002	-2.21255	0.0151504
ENSG00000145861	C1QTNF2	C1q and TNF related 2 [Source:HGNC Symbol;Acc:HGNC:14325]	-3.32667	0.015443	-0.635982	0.184795
ENSG00000167676	PLIN4	perilipin 4 [Source:HGNC Symbol;Acc:HGNC:29393]	-3.32279	0.128243	0.46283	0.703933
ENSG00000128965	CHAC1	ChaC glutathione specific gamma-glutamylcyclotransferase 1 [Source:HGNC Symbol;Acc:HGNC:28680]	-3.31764	0.0532972	-0.287383	0.124795
ENSG00000118276	B4GALT6	beta-1,4-galactosyltransferase 6 [Source:HGNC Symbol;Acc:HGNC:929]	-3.3149	0.0366557	-2.6151	0.036546
ENSG00000122861	PLAU	plasminogen activator, urokinase [Source:HGNC Symbol;Acc:HGNC:9052]	-3.31219	0.0593559	0.881886	0.311882
ENSG00000166508	MCM7	minichromosome maintenance complex component 7 [Source:HGNC Symbol;Acc:HGNC:6950]	-3.30944	0.0158542	-1.51972	0.0150159
ENSG00000163362	INAVA	innate immunity activator [Source:HGNC Symbol;Acc:HGNC:25599]	-3.30726	0.019166	-2.487	0.0236096
ENSG00000144395	CCDC150	coiled-coil domain containing 150 [Source:HGNC Symbol;Acc:HGNC:26834]	-3.30143	0.0436251	-1.77593	0.178199
ENSG00000119630	PGF	placental growth factor [Source:HGNC Symbol;Acc:HGNC:8893]	-3.29172	0.0553932	-2.1181	0.056071
ENSG00000185070	FLRT2	fibronectin leucine rich transmembrane protein 2 [Source:HGNC Symbol;Acc:HGNC:3761]	-3.28743	0.0234485	-1.64184	0.0563389
ENSG00000077152	UBE2T	ubiquitin conjugating enzyme E2 T [Source:HGNC Symbol;Acc:HGNC:25009]	-3.28714	0.0305338	-2.99427	0.0163896
ENSG00000058866	DGKG	diacylglycerol kinase gamma [Source:HGNC Symbol;Acc:HGNC:2853]	-3.27756	0.0360785	-4.31507	0.0456237
ENSG00000119403	PHF19	PHD finger protein 19 [Source:HGNC Symbol;Acc:HGNC:24566]	-3.27732	0.0374218	-1.17224	0.0682604
ENSG00000146918	NCAPG2	non-SMC condensin II complex subunit G2 [Source:HGNC Symbol;Acc:HGNC:21904]	-3.27587	0.0136656	-2.0245	0.013169
ENSG00000167306	MYO5B	myosin VB [Source:HGNC Symbol;Acc:HGNC:7603]	-3.26957	0.000701894	-0.587867	0.184505
ENSG00000164122	ASB5	ankyrin repeat and SOCS box containing 5 [Source:HGNC Symbol;Acc:HGNC:17180]	-3.25321	0.0452051	0	1
ENSG00000163734	CXCL3	C-X-C motif chemokine ligand 3 [Source:HGNC Symbol;Acc:HGNC:4604]	-3.25274	0.0233685	-0.436418	0.612736
ENSG00000230453	ANKRD18B	ankyrin repeat domain 18B [Source:HGNC Symbol;Acc:HGNC:23644]	-3.24881	0.0225061	-2.86913	0.0769245
ENSG00000186297	GABRA5	gamma-aminobutyric acid type A receptor alpha5 subunit [Source:HGNC Symbol;Acc:HGNC:4079]	-3.23972	0.0963083	-0.016023	0.985116
ENSG00000111331	OAS3	2'-5'-oligoadenylate synthetase 3 [Source:HGNC Symbol;Acc:HGNC:8088]	-3.23747	0.0157459	-1.48414	0.114939
ENSG00000274267	HIST1H3B	histone cluster 1 H3 family member b [Source:HGNC Symbol;Acc:HGNC:4776]	-3.22508	0.0475664	-1.94416	0.122355
ENSG00000185697	MYBL1	MYB proto-oncogene like 1 [Source:HGNC Symbol;Acc:HGNC:7547]	-3.22353	0.0455273	-2.0109	0.0111417
ENSG00000184260	HIST2H2AC	histone cluster 2 H2A family member c [Source:HGNC Symbol;Acc:HGNC:4738]	-3.22287	0.0444771	-1.93094	0.0350114
ENSG00000043462	LCP2	lymphocyte cytosolic protein 2 [Source:HGNC Symbol;Acc:HGNC:6529]	-3.22217	0.0481754	0.334594	0.5
ENSG00000119969	HELLS	helicase, lymphoid specific [Source:HGNC Symbol;Acc:HGNC:4861]	-3.21004	0.024451	-3.17894	0.0221564
ENSG00000152078	TMEM56	transmembrane protein 56 [Source:HGNC Symbol;Acc:HGNC:26477]	-3.19325	0.0856884	-0.846583	0.109955
ENSG00000123473	STIL	STIL, centriolar assembly protein [Source:HGNC Symbol;Acc:HGNC:10879]	-3.19265	0.0301972	-2.91508	0.0114324
ENSG00000064300	NGFR	nerve growth factor receptor [Source:HGNC Symbol;Acc:HGNC:7809]	-3.1889	0.104458	1.00225	0.191149
ENSG00000160867	FGFR4	fibroblast growth factor receptor 4 [Source:HGNC Symbol;Acc:HGNC:3691]	-3.18636	0.0300206	-3.22716	0.0117924
ENSG00000091409	ITGA6	integrin subunit alpha 6 [Source:HGNC Symbol;Acc:HGNC:6142]	-3.17639	0.0201911	-0.321747	0.250981
ENSG00000135454	B4GALNT1	beta-1,4-N-acetyl-galactosaminyltransferase 1 [Source:HGNC Symbol;Acc:HGNC:4117]	-3.17358	0.0211895	-2.87106	0.0518314
ENSG00000244405	ETV5	ETS variant 5 [Source:HGNC Symbol;Acc:HGNC:3494]	-3.17007	0.0107833	-3.31854	0.0127067
ENSG00000162975	KCNF1	potassium voltage-gated channel modifier subfamily F member 1 [Source:HGNC Symbol;Acc:HGNC:6246]	-3.16859	0.0461329	-0.288892	0.5
ENSG00000171408	PDE7B	phosphodiesterase 7B [Source:HGNC Symbol;Acc:HGNC:8792]	-3.15463	0.00410219	-2.47123	0.221569
ENSG00000138771	SHROOM3	shroom family member 3 [Source:HGNC Symbol;Acc:HGNC:30422]	-3.15204	0.0110452	-2.55221	0.0811578
ENSG00000186638	KIF24	kinesin family member 24 [Source:HGNC Symbol;Acc:HGNC:19916]	-3.14772	0.0411787	-1.97442	0.0173507
ENSG00000164087	POC1A	POC1 centriolar protein A [Source:HGNC Symbol;Acc:HGNC:24488]	-3.14362	0.0396319	-2.85034	0.0391555
ENSG00000180730	SHISA2	shisa family member 2 [Source:HGNC Symbol;Acc:HGNC:20366]	-3.14149	0.0911823	-0.0331129	0.965287
ENSG00000128805	ARHGAP22	Rho GTPase activating protein 22 [Source:HGNC Symbol;Acc:HGNC:30320]	-3.13266	0.134787	-2.14014	0.134671
ENSG00000144481	TRPM8	transient receptor potential cation channel subfamily M member 8 [Source:HGNC Symbol;Acc:HGNC:17961]	-3.1303	0.0593695	-4.39435	0.126984
ENSG00000163485	ADORA1	adenosine A1 receptor [Source:HGNC Symbol;Acc:HGNC:262]	-3.12807	0.0144525	-0.976349	0.195122
ENSG00000138650	PCDH10	protocadherin 10 [Source:HGNC Symbol;Acc:HGNC:13404]	-3.1212	0.0966958	0.155143	0.373214
ENSG00000115970	THADA	THADA, armadillo repeat containing [Source:HGNC Symbol;Acc:HGNC:19217]	-3.11223	0.0203809	-0.272143	0.209111
ENSG00000100206	DMC1	DNA meiotic recombinase 1 [Source:HGNC Symbol;Acc:HGNC:2927]	-3.09999	0.000521599	-2.1754	0.0202221
ENSG00000138435	CHRNA1	cholinergic receptor nicotinic alpha 1 subunit [Source:HGNC Symbol;Acc:HGNC:1955]	-3.09645	0.116634	0.286783	0.5
ENSG00000163376	KBTBD8	kelch repeat and BTB domain containing 8 [Source:HGNC Symbol;Acc:HGNC:30691]	-3.09461	0.0187066	-2.31553	0.0827182
ENSG00000106948	AKNA	AT-hook transcription factor [Source:HGNC Symbol;Acc:HGNC:24108]	-3.09384	0.0342163	-1.36581	0.134157
ENSG00000125462	C1orf61	chromosome 1 open reading frame 61 [Source:HGNC Symbol;Acc:HGNC:30780]	-3.0856	0.161675	-0.0331129	0.965287
ENSG00000176244	ACBD7	acyl-CoA binding domain containing 7 [Source:HGNC Symbol;Acc:HGNC:17715]	-3.07251	0.137155	-1.91477	0.127874
ENSG00000082497	SERTAD4	SERTA domain containing 4 [Source:HGNC Symbol;Acc:HGNC:25236]	-3.06677	0.12368	1.26625	0.148468
ENSG00000077935	SMC1B	structural maintenance of chromosomes 1B [Source:HGNC Symbol;Acc:HGNC:11112]	-3.06547	0.137955	-1.34163	0.116486
ENSG00000072182	ASIC4	acid sensing ion channel subunit family member 4 [Source:HGNC Symbol;Acc:HGNC:21263]	-3.05992	0.0728465	-2.95147	0.0682717
ENSG00000086730	LAT2	linker for activation of T cells family member 2 [Source:HGNC Symbol;Acc:HGNC:12749]	-3.05941	0.00689014	-1.09988	0.089363
ENSG00000113430	IRX4	iroquois homeobox 4 [Source:HGNC Symbol;Acc:HGNC:6129]	-3.05755	0.00744044	0	1
ENSG00000144583	MARCH4	membrane associated ring-CH-type finger 4 [Source:HGNC Symbol;Acc:HGNC:29269]	-3.05383	0.0228451	0.593946	0.114872
ENSG00000187486	KCNJ11	potassium voltage-gated channel subfamily J member 11 [Source:HGNC Symbol;Acc:HGNC:6257]	-3.05317	0.0720072	-1.37082	0.0921164
ENSG00000162745	OLFML2B	olfactomedin like 2B [Source:HGNC Symbol;Acc:HGNC:24558]	-3.05188	0.0105884	0.806875	0.048203
ENSG00000183763	TRAIP	TRAF interacting protein [Source:HGNC Symbol;Acc:HGNC:30764]	-3.04835	0.0227824	-1.56868	0.0212039
ENSG00000117394	SLC2A1	solute carrier family 2 member 1 [Source:HGNC Symbol;Acc:HGNC:11005]	-3.04813	0.0461906	-2.53917	0.0407999
ENSG00000120278	PLEKHG1	pleckstrin homology and RhoGEF domain containing G1 [Source:HGNC Symbol;Acc:HGNC:20884]	-3.04695	0.035889	0.690606	0.16993
ENSG00000123200	ZC3H13	zinc finger CCCH-type containing 13 [Source:HGNC Symbol;Acc:HGNC:20368]	-3.04092	0.026565	-1.04648	0.0282606
ENSG00000131470	PSMC3IP	PSMC3 interacting protein [Source:HGNC Symbol;Acc:HGNC:17928]	-3.03733	0.0389335	-1.54313	0.0195827
ENSG00000138798	EGF	epidermal growth factor [Source:HGNC Symbol;Acc:HGNC:3229]	-3.03287	0.0349201	-0.89866	0.422162
ENSG00000196433	ASMT	acetylserotonin O-methyltransferase [Source:HGNC Symbol;Acc:HGNC:750]	-3.02854	0.0762835	0.286783	0.5
ENSG00000186314	PRELID2	PRELI domain containing 2 [Source:HGNC Symbol;Acc:HGNC:28306]	-3.02214	0.00681207	-1.91908	0.226453
ENSG00000164611	PTTG1	pituitary tumor-transforming 1 [Source:HGNC Symbol;Acc:HGNC:9690]	-3.01739	0.0174894	-2.99735	0.0105256
ENSG00000137571	SLCO5A1	solute carrier organic anion transporter family member 5A1 [Source:HGNC Symbol;Acc:HGNC:19046]	-3.00658	0.00485362	-4.64753	0.0203406
ENSG00000135119	RNFT2	ring finger protein, transmembrane 2 [Source:HGNC Symbol;Acc:HGNC:25905]	-3.00068	0.0115764	0.225292	0.357076
ENSG00000142871	CYR61	cysteine rich angiogenic inducer 61 [Source:HGNC Symbol;Acc:HGNC:2654]	-2.9958	0.0307907	-0.375308	0.15832
ENSG00000154553	PDLIM3	PDZ and LIM domain 3 [Source:HGNC Symbol;Acc:HGNC:20767]	-2.98882	0.0224352	-2.74347	0.010579
ENSG00000163535	SGO2	shugoshin 2 [Source:HGNC Symbol;Acc:HGNC:30812]	-2.98824	0.0167087	-2.4359	0.0245391
ENSG00000179431	FJX1	four jointed box 1 [Source:HGNC Symbol;Acc:HGNC:17166]	-2.97105	0.0665103	-1.40926	0.0678208
ENSG00000069482	GAL	galanin and GMAP prepropeptide [Source:HGNC Symbol;Acc:HGNC:4114]	-2.9611	0.00744573	-3.5285	0.0400998
ENSG00000278272	HIST1H3C	histone cluster 1 H3 family member c [Source:HGNC Symbol;Acc:HGNC:4768]	-2.9523	0.022276	-2.32192	0.125349
ENSG00000123610	TNFAIP6	TNF alpha induced protein 6 [Source:HGNC Symbol;Acc:HGNC:11898]	-2.93531	0.0799189	-0.558443	0.41829
ENSG00000138031	ADCY3	adenylate cyclase 3 [Source:HGNC Symbol;Acc:HGNC:234]	-2.93156	0.0177555	-2.20168	0.0112421
ENSG00000123685	BATF3	basic leucine zipper ATF-like transcription factor 3 [Source:HGNC Symbol;Acc:HGNC:28915]	-2.93146	0.0156017	-2.21799	0.012473
ENSG00000108106	UBE2S	ubiquitin conjugating enzyme E2 S [Source:HGNC Symbol;Acc:HGNC:17895]	-2.92976	0.00347791	-2.95777	0.0135864
ENSG00000215784	FAM72D	family with sequence similarity 72 member D [Source:HGNC Symbol;Acc:HGNC:33593]	-2.9274	0.0758897	-1.83319	0.128656
ENSG00000162892	IL24	interleukin 24 [Source:HGNC Symbol;Acc:HGNC:11346]	-2.91151	0.0549538	-3.05408	0.114941
ENSG00000254827	SLC22A18AS	solute carrier family 22 member 18 antisense [Source:HGNC Symbol;Acc:HGNC:10965]	-2.91006	0.0722434	-0.288892	0.5
ENSG00000127831	VIL1	villin 1 [Source:HGNC Symbol;Acc:HGNC:12690]	-2.90554	0.169246	-0.0638338	0.5
ENSG00000198056	PRIM1	DNA primase subunit 1 [Source:HGNC Symbol;Acc:HGNC:9369]	-2.89948	0.0604573	-1.47577	0.0591976
ENSG00000079616	KIF22	kinesin family member 22 [Source:HGNC Symbol;Acc:HGNC:6391]	-2.89618	0.0184615	-1.74451	0.0125778
ENSG00000173207	CKS1B	CDC28 protein kinase regulatory subunit 1B [Source:HGNC Symbol;Acc:HGNC:19083]	-2.88909	0.0244094	-1.62081	0.0171294
ENSG00000153904	DDAH1	dimethylarginine dimethylaminohydrolase 1 [Source:HGNC Symbol;Acc:HGNC:2715]	-2.88753	0.0245507	-1.32022	0.0476306
ENSG00000048052	HDAC9	histone deacetylase 9 [Source:HGNC Symbol;Acc:HGNC:14065]	-2.86121	0.0199248	-3.03646	0.0673723
ENSG00000060982	BCAT1	branched chain amino acid transaminase 1 [Source:HGNC Symbol;Acc:HGNC:976]	-2.84957	0.0214044	-3.86302	0.0941913
ENSG00000162511	LAPTM5	lysosomal protein transmembrane 5 [Source:HGNC Symbol;Acc:HGNC:29612]	-2.84468	0.0935502	0.994712	0.198437
ENSG00000154127	UBASH3B	ubiquitin associated and SH3 domain containing B [Source:HGNC Symbol;Acc:HGNC:29884]	-2.84343	0.0158432	-1.69849	0.211022
ENSG00000197134	ZNF257	zinc finger protein 257 [Source:HGNC Symbol;Acc:HGNC:13498]	-2.84146	0.0345265	-1.88942	0.102348
ENSG00000130720	FIBCD1	fibrinogen C domain containing 1 [Source:HGNC Symbol;Acc:HGNC:25922]	-2.83753	0.205565	0.163974	0.89948
ENSG00000123975	CKS2	CDC28 protein kinase regulatory subunit 2 [Source:HGNC Symbol;Acc:HGNC:2000]	-2.83648	0.00557699	-2.08304	0.0219835
ENSG00000169247	SH3TC2	SH3 domain and tetratricopeptide repeats 2 [Source:HGNC Symbol;Acc:HGNC:29427]	-2.83402	0.035611	-2.78883	0.0206465
ENSG00000105929	ATP6V0A4	ATPase H+ transporting V0 subunit a4 [Source:HGNC Symbol;Acc:HGNC:866]	-2.83096	0.029571	-1.61107	0.048952
ENSG00000127863	TNFRSF19	TNF receptor superfamily member 19 [Source:HGNC Symbol;Acc:HGNC:11915]	-2.83001	0.0378043	-0.464163	0.193354
ENSG00000106278	PTPRZ1	protein tyrosine phosphatase, receptor type Z1 [Source:HGNC Symbol;Acc:HGNC:9685]	-2.82934	0.0465648	-1.70131	0.0351008
ENSG00000120549	KIAA1217	KIAA1217 [Source:HGNC Symbol;Acc:HGNC:25428]	-2.82691	0.0290667	-0.840092	0.240719
ENSG00000165092	ALDH1A1	aldehyde dehydrogenase 1 family member A1 [Source:HGNC Symbol;Acc:HGNC:402]	-2.8179	0.0720281	-1.44886	0.288035
ENSG00000113749	HRH2	histamine receptor H2 [Source:HGNC Symbol;Acc:HGNC:5183]	-2.81604	0.00385034	-3.38137	0.0424643
ENSG00000169684	CHRNA5	cholinergic receptor nicotinic alpha 5 subunit [Source:HGNC Symbol;Acc:HGNC:1959]	-2.81536	0.00512036	-3.20886	0.0513355
ENSG00000164949	GEM	GTP binding protein overexpressed in skeletal muscle [Source:HGNC Symbol;Acc:HGNC:4234]	-2.81301	0.0500053	-2.49465	0.0575405
ENSG00000171722	SPATA46	spermatogenesis associated 46 [Source:HGNC Symbol;Acc:HGNC:27648]	-2.81079	0.0101781	0	1
ENSG00000165905	LARGE2	LARGE xylosyl- and glucuronyltransferase 2 [Source:HGNC Symbol;Acc:HGNC:16522]	-2.80626	0.0351317	-1.62799	0.250771
ENSG00000169894	MUC3A	mucin 3A, cell surface associated [Source:HGNC Symbol;Acc:HGNC:7513]	-2.80225	0.00735938	-0.288892	0.5
ENSG00000100749	VRK1	vaccinia related kinase 1 [Source:HGNC Symbol;Acc:HGNC:12718]	-2.80034	0.0178778	-1.94574	0.01783
ENSG00000151789	ZNF385D	zinc finger protein 385D [Source:HGNC Symbol;Acc:HGNC:26191]	-2.79966	0.00463521	-1.11224	0.07013
ENSG00000065809	FAM107B	family with sequence similarity 107 member B [Source:HGNC Symbol;Acc:HGNC:23726]	-2.79035	0.0380911	-0.995152	0.087103
ENSG00000057657	PRDM1	PR/SET domain 1 [Source:HGNC Symbol;Acc:HGNC:9346]	-2.78186	0.0389936	-0.0021086	0.997668
ENSG00000197977	ELOVL2	ELOVL fatty acid elongase 2 [Source:HGNC Symbol;Acc:HGNC:14416]	-2.77826	0.0278828	-0.725819	0.0555251
ENSG00000139865	TTC6	tetratricopeptide repeat domain 6 [Source:HGNC Symbol;Acc:HGNC:19739]	-2.77671	0.125271	1.51301	0.109137
ENSG00000162344	FGF19	fibroblast growth factor 19 [Source:HGNC Symbol;Acc:HGNC:3675]	-2.76436	0.282905	0.286783	0.5
ENSG00000128944	KNSTRN	kinetochore localized astrin/SPAG5 binding protein [Source:HGNC Symbol;Acc:HGNC:30767]	-2.76002	0.017368	-2.52055	0.0220025
ENSG00000149548	CCDC15	coiled-coil domain containing 15 [Source:HGNC Symbol;Acc:HGNC:25798]	-2.74206	0.0643461	-1.27446	0.0773308
ENSG00000136630	HLX	H2.0 like homeobox [Source:HGNC Symbol;Acc:HGNC:4978]	-2.73613	0.0270042	-2.30213	0.0261907
ENSG00000136167	LCP1	lymphocyte cytosolic protein 1 [Source:HGNC Symbol;Acc:HGNC:6528]	-2.73204	0.029321	-0.928466	0.128474
ENSG00000165899	OTOGL	otogelin like [Source:HGNC Symbol;Acc:HGNC:26901]	-2.73052	0.129574	-0.309872	0.692794
ENSG00000167550	RHEBL1	RHEB like 1 [Source:HGNC Symbol;Acc:HGNC:21166]	-2.7282	0.0207875	-2.68625	0.240823
ENSG00000138346	DNA2	DNA replication helicase/nuclease 2 [Source:HGNC Symbol;Acc:HGNC:2939]	-2.72708	0.0740321	-2.52324	0.0558664
ENSG00000165443	PHYHIPL	phytanoyl-CoA 2-hydroxylase interacting protein like [Source:HGNC Symbol;Acc:HGNC:29378]	-2.71281	0.00293906	-2.89305	0.0669839
ENSG00000150722	PPP1R1C	protein phosphatase 1 regulatory inhibitor subunit 1C [Source:HGNC Symbol;Acc:HGNC:14940]	-2.71187	0.0270434	-1.61209	0.373055
ENSG00000092621	PHGDH	phosphoglycerate dehydrogenase [Source:HGNC Symbol;Acc:HGNC:8923]	-2.70882	0.0335671	-2.05371	0.0105134
ENSG00000053747	LAMA3	laminin subunit alpha 3 [Source:HGNC Symbol;Acc:HGNC:6483]	-2.70754	0.082394	0.0120735	0.990063
ENSG00000005189	REXO5	RNA exonuclease 5 [Source:HGNC Symbol;Acc:HGNC:24661]	-2.70443	0.0385647	-1.40972	0.0517227
ENSG00000141738	GRB7	growth factor receptor bound protein 7 [Source:HGNC Symbol;Acc:HGNC:4567]	-2.70366	0.0712476	-0.530942	0.714736
ENSG00000120156	TEK	TEK receptor tyrosine kinase [Source:HGNC Symbol;Acc:HGNC:11724]	-2.69838	0.0746734	0.502164	0.405805
ENSG00000049130	KITLG	KIT ligand [Source:HGNC Symbol;Acc:HGNC:6343]	-2.69663	0.0728146	-0.556552	0.172841
ENSG00000198873	GRK5	G protein-coupled receptor kinase 5 [Source:HGNC Symbol;Acc:HGNC:4544]	-2.69519	0.00567456	-2.3252	0.090155
ENSG00000136122	BORA	bora, aurora kinase A activator [Source:HGNC Symbol;Acc:HGNC:24724]	-2.6873	0.00384519	-2.40703	0.0775079
ENSG00000188620	HMX3	H6 family homeobox 3 [Source:HGNC Symbol;Acc:HGNC:5019]	-2.68632	0.000501694	-0.288892	0.5
ENSG00000086991	NOX4	NADPH oxidase 4 [Source:HGNC Symbol;Acc:HGNC:7891]	-2.67474	0.0467991	-0.553568	0.587701
ENSG00000065320	NTN1	netrin 1 [Source:HGNC Symbol;Acc:HGNC:8029]	-2.67355	0.0351918	0.202603	0.850652
ENSG00000075290	WNT8B	Wnt family member 8B [Source:HGNC Symbol;Acc:HGNC:12789]	-2.6724	0.0996989	0.156066	0.91378
ENSG00000134042	MRO	maestro [Source:HGNC Symbol;Acc:HGNC:24121]	-2.67237	0.0556952	-0.801308	0.0790964
ENSG00000172159	FRMD3	FERM domain containing 3 [Source:HGNC Symbol;Acc:HGNC:24125]	-2.66683	0.0138659	-3.52598	0.0109009
ENSG00000134594	RAB33A	RAB33A, member RAS oncogene family [Source:HGNC Symbol;Acc:HGNC:9773]	-2.66464	0.0282316	-3.14975	0.0359149
ENSG00000116983	HPCAL4	hippocalcin like 4 [Source:HGNC Symbol;Acc:HGNC:18212]	-2.66177	0.0785167	-0.415599	0.207228
ENSG00000165891	E2F7	E2F transcription factor 7 [Source:HGNC Symbol;Acc:HGNC:23820]	-2.65914	0.0297235	-1.55138	0.0251527
ENSG00000139618	BRCA2	BRCA2, DNA repair associated [Source:HGNC Symbol;Acc:HGNC:1101]	-2.65875	0.0415102	-1.17227	0.0651088
ENSG00000164076	CAMKV	CaM kinase like vesicle associated [Source:HGNC Symbol;Acc:HGNC:28788]	-2.64927	0.15162	-1.5293	0.416094
ENSG00000078269	SYNJ2	synaptojanin 2 [Source:HGNC Symbol;Acc:HGNC:11504]	-2.64367	0.00904547	-1.93622	0.0206604
ENSG00000133816	MICAL2	microtubule associated monooxygenase, calponin and LIM domain containing 2 [Source:HGNC Symbol;Acc:HGNC:24693]	-2.64012	0.0611211	-0.946089	0.0512826
ENSG00000133816	MICAL2	microtubule associated monooxygenase, calponin and LIM domain containing 2 [Source:HGNC Symbol;Acc:HGNC:24693]	-2.64012	0.0611211	-0.946089	0.0512826
ENSG00000189159	JPT1	Jupiter microtubule associated homolog 1 [Source:HGNC Symbol;Acc:HGNC:14569]	-2.63787	0.0150295	-2.90891	0.0133193
ENSG00000196754	S100A2	S100 calcium binding protein A2 [Source:HGNC Symbol;Acc:HGNC:10492]	-2.63184	0.183196	-0.741965	0.5
ENSG00000196549	MME	membrane metalloendopeptidase [Source:HGNC Symbol;Acc:HGNC:7154]	-2.62485	0.0208042	-1.50903	0.0483997
ENSG00000124575	HIST1H1D	histone cluster 1 H1 family member d [Source:HGNC Symbol;Acc:HGNC:4717]	-2.62165	0.0720961	-0.39061	0.541578
ENSG00000158270	COLEC12	collectin subfamily member 12 [Source:HGNC Symbol;Acc:HGNC:16016]	-2.61729	0.152045	-0.205431	0.177527
ENSG00000112297	CRYBG1	crystallin beta-gamma domain containing 1 [Source:HGNC Symbol;Acc:HGNC:356]	-2.61248	0.0629248	0.0177756	0.527726
ENSG00000115112	TFCP2L1	transcription factor CP2 like 1 [Source:HGNC Symbol;Acc:HGNC:17925]	-2.61038	0.0411335	-2.76648	0.105365
ENSG00000148459	PDSS1	decaprenyl diphosphate synthase subunit 1 [Source:HGNC Symbol;Acc:HGNC:17759]	-2.60943	0.0749027	-2.13394	0.0658772
ENSG00000242173	ARHGDIG	Rho GDP dissociation inhibitor gamma [Source:HGNC Symbol;Acc:HGNC:680]	-2.60921	0.0215991	-1.42103	0.348157
ENSG00000079689	SCGN	secretagogin, EF-hand calcium binding protein [Source:HGNC Symbol;Acc:HGNC:16941]	-2.60682	0.00106091	0.334594	0.5
ENSG00000156103	MMP16	matrix metallopeptidase 16 [Source:HGNC Symbol;Acc:HGNC:7162]	-2.60575	0.00134462	-1.58359	0.0733207
ENSG00000138092	CENPO	centromere protein O [Source:HGNC Symbol;Acc:HGNC:28152]	-2.60529	0.0222409	-2.58133	0.0192262
ENSG00000186198	SLC51B	solute carrier family 51 beta subunit [Source:HGNC Symbol;Acc:HGNC:29956]	-2.60332	0.194928	-0.350617	0.5
ENSG00000105523	FAM83E	family with sequence similarity 83 member E [Source:HGNC Symbol;Acc:HGNC:25972]	-2.60314	0.10152	-0.644466	0.61296
ENSG00000102359	SRPX2	sushi repeat containing protein, X-linked 2 [Source:HGNC Symbol;Acc:HGNC:30668]	-2.58993	0.0287654	0.549628	0.538947
ENSG00000156876	SASS6	SAS-6 centriolar assembly protein [Source:HGNC Symbol;Acc:HGNC:25403]	-2.58949	0.0342684	-1.70829	0.0403802
ENSG00000179388	EGR3	early growth response 3 [Source:HGNC Symbol;Acc:HGNC:3240]	-2.58893	0.0767989	0.186521	0.300215
ENSG00000100629	CEP128	centrosomal protein 128 [Source:HGNC Symbol;Acc:HGNC:20359]	-2.58688	0.0252497	-1.6907	0.0656829
ENSG00000268089	GABRQ	gamma-aminobutyric acid type A receptor theta subunit [Source:HGNC Symbol;Acc:HGNC:14454]	-2.58457	0.0323913	-2.12116	0.0315887
ENSG00000104889	RNASEH2A	ribonuclease H2 subunit A [Source:HGNC Symbol;Acc:HGNC:18518]	-2.57895	0.0253855	-2.23039	0.0208869
ENSG00000140807	NKD1	naked cuticle homolog 1 [Source:HGNC Symbol;Acc:HGNC:17045]	-2.57866	0.0210092	-1.30016	0.228836
ENSG00000149328	GLB1L2	galactosidase beta 1 like 2 [Source:HGNC Symbol;Acc:HGNC:25129]	-2.57791	0.0142985	-1.61391	0.447426
ENSG00000106236	NPTX2	neuronal pentraxin 2 [Source:HGNC Symbol;Acc:HGNC:7953]	-2.57753	0.174475	0.49066	0.653512
ENSG00000111424	VDR	vitamin D receptor [Source:HGNC Symbol;Acc:HGNC:12679]	-2.57571	0.0573915	0.557413	0.171982
ENSG00000243444	PALM2	paralemmin 2 [Source:HGNC Symbol;Acc:HGNC:15845]	-2.57165	0.0409257	-1.66195	0.0515008
ENSG00000278705	HIST1H4B	histone cluster 1 H4 family member b [Source:HGNC Symbol;Acc:HGNC:4789]	-2.56929	0.0223571	-1.50782	0.0264776
ENSG00000274997	HIST1H2AH	histone cluster 1 H2A family member h [Source:HGNC Symbol;Acc:HGNC:13671]	-2.56876	0.0978047	-2.44579	0.0694539
ENSG00000168298	HIST1H1E	histone cluster 1 H1 family member e [Source:HGNC Symbol;Acc:HGNC:4718]	-2.56223	0.00780802	-0.452712	0.699175
ENSG00000170579	DLGAP1	DLG associated protein 1 [Source:HGNC Symbol;Acc:HGNC:2905]	-2.55934	0.0346286	0.206386	0.0215183
ENSG00000176387	HSD11B2	hydroxysteroid 11-beta dehydrogenase 2 [Source:HGNC Symbol;Acc:HGNC:5209]	-2.55566	0.0776141	-1.72584	0.184228
ENSG00000086300	SNX10	sorting nexin 10 [Source:HGNC Symbol;Acc:HGNC:14974]	-2.55233	0.0583805	-2.73929	0.0727099
ENSG00000180071	ANKRD18A	ankyrin repeat domain 18A [Source:HGNC Symbol;Acc:HGNC:23643]	-2.54936	0.0154302	-0.203988	0.0608916
ENSG00000114646	CSPG5	chondroitin sulfate proteoglycan 5 [Source:HGNC Symbol;Acc:HGNC:2467]	-2.54907	0.0316545	-2.91885	0.0205424
ENSG00000188883	KLRG2	killer cell lectin like receptor G2 [Source:HGNC Symbol;Acc:HGNC:24778]	-2.54899	0.0573609	-1.42424	0.195904
ENSG00000211448	DIO2	iodothyronine deiodinase 2 [Source:HGNC Symbol;Acc:HGNC:2884]	-2.54806	0.00100814	-3.25197	0.0278044
ENSG00000070669	ASNS	asparagine synthetase (glutamine-hydrolyzing) [Source:HGNC Symbol;Acc:HGNC:753]	-2.54793	0.132829	-2.07638	0.0533446
ENSG00000131018	SYNE1	spectrin repeat containing nuclear envelope protein 1 [Source:HGNC Symbol;Acc:HGNC:17089]	-2.54616	0.0092339	-1.6988	0.0187683
ENSG00000164161	HHIP	hedgehog interacting protein [Source:HGNC Symbol;Acc:HGNC:14866]	-2.53093	0.238057	0.149705	0.565596
ENSG00000104826	LHB	luteinizing hormone beta polypeptide [Source:HGNC Symbol;Acc:HGNC:6584]	-2.5279	0.0320562	1.16559	0.109051
ENSG00000163918	RFC4	replication factor C subunit 4 [Source:HGNC Symbol;Acc:HGNC:9972]	-2.52691	0.00932484	-1.32318	0.0321539
ENSG00000130762	ARHGEF16	Rho guanine nucleotide exchange factor 16 [Source:HGNC Symbol;Acc:HGNC:15515]	-2.52075	0.25637	-1.61078	0.0857004
ENSG00000090889	KIF4A	kinesin family member 4A [Source:HGNC Symbol;Acc:HGNC:13339]	-2.51145	0.0135076	-3.05091	0.0210274
ENSG00000196482	ESRRG	estrogen related receptor gamma [Source:HGNC Symbol;Acc:HGNC:3474]	-2.51007	0.124049	0.35569	0.464937
ENSG00000140479	PCSK6	proprotein convertase subtilisin/kexin type 6 [Source:HGNC Symbol;Acc:HGNC:8569]	-2.50368	0.009358	0.890403	0.445443
ENSG00000136997	MYC	MYC proto-oncogene, bHLH transcription factor [Source:HGNC Symbol;Acc:HGNC:7553]	-2.50052	0.0148968	-1.2587	0.0136185

## Sheet: Tumor response by class
ensembl_gene_id	external_gene_name	description	All_logFC	All_Pval	Class1_logFC	Class1_Pval	Class2_logFC	Class2_Pval
ENSG00000121410	A1BG	alpha-1-B glycoprotein [Source:HGNC Symbol;Acc:HGNC:5]	0.890523	0.159324	0.966406	0.413409	0.79567	0.0853314
ENSG00000175899	A2M	alpha-2-macroglobulin [Source:HGNC Symbol;Acc:HGNC:7]	-2.78566	9.88434e-08	-2.78252	0.00047499	-2.78959	0.000459909
ENSG00000166535	A2ML1	alpha-2-macroglobulin like 1 [Source:HGNC Symbol;Acc:HGNC:23336]	0.098497	0.897549	-0.00112072	0.999209	0.223019	0.862721
ENSG00000184389	A3GALT2	alpha 1,3-galactosyltransferase 2 [Source:HGNC Symbol;Acc:HGNC:30005]	0.137711	0.186381	0.090387	0.373901	0.196867	0.391002
ENSG00000128274	A4GALT	alpha 1,4-galactosyltransferase (P blood group) [Source:HGNC Symbol;Acc:HGNC:18149]	0.394206	0.507741	0.224737	0.670954	0.606043	0.655817
ENSG00000118017	A4GNT	alpha-1,4-N-acetylglucosaminyltransferase [Source:HGNC Symbol;Acc:HGNC:17968]	1.26333	0.0286993	1.30002	0.140885	1.21747	0.186945
ENSG00000094914	AAAS	aladin WD repeat nucleoporin [Source:HGNC Symbol;Acc:HGNC:13666]	-0.0457492	0.783878	0.0702536	0.655387	-0.190753	0.602288
ENSG00000081760	AACS	acetoacetyl-CoA synthetase [Source:HGNC Symbol;Acc:HGNC:21298]	0.395411	0.251973	0.232111	0.441219	0.599537	0.445003
ENSG00000114771	AADAC	arylacetamide deacetylase [Source:HGNC Symbol;Acc:HGNC:17]	0.809092	0.254319	0.272453	0.628913	1.47989	0.359616
ENSG00000188984	AADACL3	arylacetamide deacetylase like 3 [Source:HGNC Symbol;Acc:HGNC:32037]	0.38947	0.04758	0.370123	0.215973	0.413655	0.19055
ENSG00000204518	AADACL4	arylacetamide deacetylase like 4 [Source:HGNC Symbol;Acc:HGNC:32038]	0.770413	0.141931	0.138393	0.674086	1.56044	0.181694
ENSG00000109576	AADAT	aminoadipate aminotransferase [Source:HGNC Symbol;Acc:HGNC:17929]	1.41141	0.0184878	0.594618	0.132819	2.43241	0.0499655
ENSG00000103591	AAGAB	alpha and gamma adaptin binding protein [Source:HGNC Symbol;Acc:HGNC:25662]	-0.411412	0.0294743	-0.163138	0.195777	-0.721755	0.0707863
ENSG00000115977	AAK1	AP2 associated kinase 1 [Source:HGNC Symbol;Acc:HGNC:19679]	0.0323851	0.906035	0.18727	0.419435	-0.161221	0.796966
ENSG00000087884	AAMDC	adipogenesis associated Mth938 domain containing [Source:HGNC Symbol;Acc:HGNC:30205]	-0.104006	0.718202	0.250857	0.385846	-0.547584	0.341106
ENSG00000127837	AAMP	angio associated migratory cell protein [Source:HGNC Symbol;Acc:HGNC:18]	-0.175359	0.186958	0.0669197	0.625283	-0.478208	0.0102198
ENSG00000129673	AANAT	aralkylamine N-acetyltransferase [Source:HGNC Symbol;Acc:HGNC:19]	0.295497	0.419502	0.180752	0.673031	0.438927	0.558558
ENSG00000131043	AAR2	AAR2 splicing factor homolog [Source:HGNC Symbol;Acc:HGNC:15886]	0.0484325	0.654391	0.126243	0.42408	-0.04883	0.781223
ENSG00000205002	AARD	alanine and arginine rich domain containing protein [Source:HGNC Symbol;Acc:HGNC:33842]	0.44329	0.236253	0.514701	0.364249	0.354027	0.559246
ENSG00000090861	AARS	alanyl-tRNA synthetase [Source:HGNC Symbol;Acc:HGNC:20]	-0.202319	0.370025	0.114662	0.548223	-0.598546	0.191606
ENSG00000124608	AARS2	alanyl-tRNA synthetase 2, mitochondrial [Source:HGNC Symbol;Acc:HGNC:21022]	0.216807	0.267553	0.332368	0.207332	0.0723566	0.837313
ENSG00000266967	AARSD1	alanyl-tRNA synthetase domain containing 1 [Source:HGNC Symbol;Acc:HGNC:28417]	0.555034	0.0422324	0.271345	0.314768	0.909645	0.0994695
ENSG00000157426	AASDH	aminoadipate-semialdehyde dehydrogenase [Source:HGNC Symbol;Acc:HGNC:23993]	0.294385	0.0322908	0.269174	0.266548	0.3259	0.0170344
ENSG00000149313	AASDHPPT	aminoadipate-semialdehyde dehydrogenase-phosphopantetheinyl transferase [Source:HGNC Symbol;Acc:HGNC:14235]	0.140132	0.375942	0.292841	0.0637917	-0.0507555	0.876476
ENSG00000008311	AASS	aminoadipate-semialdehyde synthase [Source:HGNC Symbol;Acc:HGNC:17366]	0.402562	0.176391	0.381617	0.263245	0.428744	0.489734
ENSG00000275700	AATF	apoptosis antagonizing transcription factor [Source:HGNC Symbol;Acc:HGNC:19235]	0.503894	0.00517757	0.448976	0.0622284	0.572543	0.0854328
ENSG00000181409	AATK	apoptosis associated tyrosine kinase [Source:HGNC Symbol;Acc:HGNC:21]	0.723137	0.236676	0.877271	0.199543	0.530469	0.679108
ENSG00000183044	ABAT	4-aminobutyrate aminotransferase [Source:HGNC Symbol;Acc:HGNC:23]	0.341417	0.0869159	0.388059	0.230697	0.283115	0.317362
ENSG00000165029	ABCA1	ATP binding cassette subfamily A member 1 [Source:HGNC Symbol;Acc:HGNC:29]	-0.390165	0.549067	-0.134372	0.850714	-0.709906	0.605795
ENSG00000154263	ABCA10	ATP binding cassette subfamily A member 10 [Source:HGNC Symbol;Acc:HGNC:30]	2.2267	9.77559e-05	1.92128	0.0144297	2.60847	0.00580222
ENSG00000144452	ABCA12	ATP binding cassette subfamily A member 12 [Source:HGNC Symbol;Acc:HGNC:14637]	0.585722	0.377589	0.655916	0.243832	0.49798	0.746218
ENSG00000107331	ABCA2	ATP binding cassette subfamily A member 2 [Source:HGNC Symbol;Acc:HGNC:32]	0.61476	0.00691713	0.514273	0.113172	0.740369	0.0533837
ENSG00000167972	ABCA3	ATP binding cassette subfamily A member 3 [Source:HGNC Symbol;Acc:HGNC:33]	-1.25486	0.221277	-0.945559	0.46603	-1.64148	0.411742
ENSG00000154265	ABCA5	ATP binding cassette subfamily A member 5 [Source:HGNC Symbol;Acc:HGNC:35]	1.16101	0.00099665	0.86942	0.0168717	1.5255	0.0310102
ENSG00000154262	ABCA6	ATP binding cassette subfamily A member 6 [Source:HGNC Symbol;Acc:HGNC:36]	2.09119	0.011573	1.24363	0.184995	3.15063	0.0383376
ENSG00000141338	ABCA8	ATP binding cassette subfamily A member 8 [Source:HGNC Symbol;Acc:HGNC:38]	0.916377	0.0409852	0.148559	0.59947	1.87615	0.0222408
ENSG00000135776	ABCB10	ATP binding cassette subfamily B member 10 [Source:HGNC Symbol;Acc:HGNC:41]	0.0338464	0.826534	-0.22485	0.308296	0.357217	0.0344394
ENSG00000073734	ABCB11	ATP binding cassette subfamily B member 11 [Source:HGNC Symbol;Acc:HGNC:42]	0.151437	0.769707	-0.19101	0.573276	0.579496	0.637175
ENSG00000005471	ABCB4	ATP binding cassette subfamily B member 4 [Source:HGNC Symbol;Acc:HGNC:45]	-1.14389	0.123003	-0.141458	0.71515	-2.39693	0.143623
ENSG00000004846	ABCB5	ATP binding cassette subfamily B member 5 [Source:HGNC Symbol;Acc:HGNC:46]	-0.611527	0.0776863	-0.0217317	0.94512	-1.34877	0.0161668
ENSG00000115657	ABCB6	ATP binding cassette subfamily B member 6 (Langereis blood group) [Source:HGNC Symbol;Acc:HGNC:47]	-0.134904	0.717956	0.0212273	0.975663	-0.330069	0.213236
ENSG00000131269	ABCB7	ATP binding cassette subfamily B member 7 [Source:HGNC Symbol;Acc:HGNC:48]	-0.307172	0.117342	-0.233773	0.474292	-0.39892	0.113498
ENSG00000197150	ABCB8	ATP binding cassette subfamily B member 8 [Source:HGNC Symbol;Acc:HGNC:49]	-0.160274	0.538251	-0.0643615	0.887424	-0.280165	0.338023
ENSG00000150967	ABCB9	ATP binding cassette subfamily B member 9 [Source:HGNC Symbol;Acc:HGNC:50]	0.762906	0.030409	0.23435	0.398983	1.4236	0.0324802
ENSG00000103222	ABCC1	ATP binding cassette subfamily C member 1 [Source:HGNC Symbol;Acc:HGNC:51]	0.210696	0.57033	0.072449	0.905186	0.383505	0.453056
ENSG00000124574	ABCC10	ATP binding cassette subfamily C member 10 [Source:HGNC Symbol;Acc:HGNC:52]	0.0424773	0.930033	0.324437	0.4254	-0.309972	0.779079
ENSG00000121270	ABCC11	ATP binding cassette subfamily C member 11 [Source:HGNC Symbol;Acc:HGNC:14639]	0.894389	0.201178	1.15025	0.383126	0.574558	0.183002
ENSG00000140798	ABCC12	ATP binding cassette subfamily C member 12 [Source:HGNC Symbol;Acc:HGNC:14640]	-0.293291	0.699328	0.11892	0.921039	-0.808555	0.466153
ENSG00000023839	ABCC2	ATP binding cassette subfamily C member 2 [Source:HGNC Symbol;Acc:HGNC:53]	-1.78404	0.0121625	-0.851186	0.107113	-2.95011	0.0415317
ENSG00000125257	ABCC4	ATP binding cassette subfamily C member 4 [Source:HGNC Symbol;Acc:HGNC:55]	-0.386503	0.495857	0.0814992	0.752289	-0.971506	0.480023
ENSG00000114770	ABCC5	ATP binding cassette subfamily C member 5 [Source:HGNC Symbol;Acc:HGNC:56]	-0.203571	0.428053	0.0490824	0.907345	-0.519389	0.0704555
ENSG00000091262	ABCC6	ATP binding cassette subfamily C member 6 [Source:HGNC Symbol;Acc:HGNC:57]	-0.037015	0.78047	0.153387	0.373901	-0.275017	0.184933
ENSG00000006071	ABCC8	ATP binding cassette subfamily C member 8 [Source:HGNC Symbol;Acc:HGNC:59]	1.28303	0.108509	1.07101	0.317518	1.54805	0.297739
ENSG00000069431	ABCC9	ATP binding cassette subfamily C member 9 [Source:HGNC Symbol;Acc:HGNC:60]	1.21307	0.241494	0.321652	0.825608	2.32734	0.168218
ENSG00000101986	ABCD1	ATP binding cassette subfamily D member 1 [Source:HGNC Symbol;Acc:HGNC:61]	0.00937051	0.987791	0.752618	0.30195	-0.919689	0.408926
ENSG00000117528	ABCD3	ATP binding cassette subfamily D member 3 [Source:HGNC Symbol;Acc:HGNC:67]	0.242976	0.387334	0.664657	0.0438968	-0.284124	0.540145
ENSG00000119688	ABCD4	ATP binding cassette subfamily D member 4 [Source:HGNC Symbol;Acc:HGNC:68]	0.0365512	0.755955	0.131812	0.443281	-0.0825249	0.660477
ENSG00000164163	ABCE1	ATP binding cassette subfamily E member 1 [Source:HGNC Symbol;Acc:HGNC:69]	-0.21554	0.133711	-0.118207	0.395616	-0.337206	0.27906
ENSG00000204574	ABCF1	ATP binding cassette subfamily F member 1 [Source:HGNC Symbol;Acc:HGNC:70]	-0.136373	0.545366	0.0793358	0.800785	-0.406009	0.272983
ENSG00000033050	ABCF2	ATP binding cassette subfamily F member 2 [Source:HGNC Symbol;Acc:HGNC:71]	-0.327957	0.0178404	-0.157779	0.344459	-0.540679	0.0120401
ENSG00000161204	ABCF3	ATP binding cassette subfamily F member 3 [Source:HGNC Symbol;Acc:HGNC:72]	-0.315252	0.0564928	-0.0571883	0.339417	-0.637832	0.0696496
ENSG00000160179	ABCG1	ATP binding cassette subfamily G member 1 [Source:HGNC Symbol;Acc:HGNC:73]	-0.768183	0.137037	-0.288009	0.567522	-1.3684	0.205997
ENSG00000118777	ABCG2	ATP binding cassette subfamily G member 2 (Junior blood group) [Source:HGNC Symbol;Acc:HGNC:74]	-0.495752	0.618322	0.197533	0.895407	-1.36236	0.375688
ENSG00000172350	ABCG4	ATP binding cassette subfamily G member 4 [Source:HGNC Symbol;Acc:HGNC:13884]	0.063365	0.932144	0.157167	0.873438	-0.0538874	0.969484
ENSG00000143921	ABCG8	ATP binding cassette subfamily G member 8 [Source:HGNC Symbol;Acc:HGNC:13887]	0.76643	0.0133093	0.660884	0.105961	0.898362	0.119865
ENSG00000143994	ABHD1	abhydrolase domain containing 1 [Source:HGNC Symbol;Acc:HGNC:17553]	0.219999	0.765948	0.706163	0.149506	-0.387705	0.824742
ENSG00000144827	ABHD10	abhydrolase domain containing 10 [Source:HGNC Symbol;Acc:HGNC:25656]	-0.00198521	0.990954	0.296699	0.207187	-0.37534	0.0951436
ENSG00000106077	ABHD11	abhydrolase domain containing 11 [Source:HGNC Symbol;Acc:HGNC:16407]	0.202789	0.475796	0.119539	0.635285	0.306852	0.636885
ENSG00000100997	ABHD12	abhydrolase domain containing 12 [Source:HGNC Symbol;Acc:HGNC:15868]	-0.154339	0.731664	-0.034098	0.87105	-0.304641	0.786114
ENSG00000131969	ABHD12B	abhydrolase domain containing 12B [Source:HGNC Symbol;Acc:HGNC:19837]	2.22909	0.00327035	2.19356	0.0713951	2.2735	0.0359317
ENSG00000139826	ABHD13	abhydrolase domain containing 13 [Source:HGNC Symbol;Acc:HGNC:20293]	0.917967	0.00103652	1.06629	0.00511474	0.732564	0.124142
ENSG00000248487	ABHD14A	abhydrolase domain containing 14A [Source:HGNC Symbol;Acc:HGNC:24538]	0.590664	0.0445941	0.610478	0.0561046	0.565898	0.364693
ENSG00000114786	ABHD14A-ACY1	ABHD14A-ACY1 readthrough [Source:HGNC Symbol;Acc:HGNC:38856]	0.515979	0.219828	0.657017	0.326204	0.339681	0.583295
ENSG00000114779	ABHD14B	abhydrolase domain containing 14B [Source:HGNC Symbol;Acc:HGNC:28235]	0.305111	0.124998	0.439102	0.116116	0.137622	0.682571
ENSG00000107362	ABHD17B	abhydrolase domain containing 17B [Source:HGNC Symbol;Acc:HGNC:24278]	0.733196	0.0162843	0.601491	0.198175	0.897827	0.0509996
ENSG00000136379	ABHD17C	abhydrolase domain containing 17C [Source:HGNC Symbol;Acc:HGNC:26925]	0.10627	0.754474	0.494997	0.356214	-0.379638	0.36811
ENSG00000164074	ABHD18	abhydrolase domain containing 18 [Source:HGNC Symbol;Acc:HGNC:26111]	0.371496	0.0654385	0.338391	0.0717963	0.412877	0.362705
ENSG00000140526	ABHD2	abhydrolase domain containing 2 [Source:HGNC Symbol;Acc:HGNC:18717]	-0.129967	0.562631	0.119288	0.402301	-0.441535	0.388455
ENSG00000158201	ABHD3	abhydrolase domain containing 3 [Source:HGNC Symbol;Acc:HGNC:18718]	0.258477	0.421188	0.158812	0.45927	0.383059	0.620794
ENSG00000100439	ABHD4	abhydrolase domain containing 4 [Source:HGNC Symbol;Acc:HGNC:20154]	-0.695647	0.0169811	-0.281419	0.162912	-1.21343	0.0376367
ENSG00000011198	ABHD5	abhydrolase domain containing 5 [Source:HGNC Symbol;Acc:HGNC:21396]	-0.661175	0.127762	-0.797331	0.218891	-0.490978	0.490206
ENSG00000163686	ABHD6	abhydrolase domain containing 6 [Source:HGNC Symbol;Acc:HGNC:21398]	-0.574495	0.257602	-0.0446719	0.811367	-1.23677	0.307829
ENSG00000127220	ABHD8	abhydrolase domain containing 8 [Source:HGNC Symbol;Acc:HGNC:23759]	0.701899	0.0118984	0.870041	0.070814	0.491721	0.101489
ENSG00000136754	ABI1	abl interactor 1 [Source:HGNC Symbol;Acc:HGNC:11320]	-0.144263	0.463856	0.0204258	0.921403	-0.350124	0.390982
ENSG00000138443	ABI2	abl interactor 2 [Source:HGNC Symbol;Acc:HGNC:24011]	0.332304	0.0367523	0.303794	0.0334902	0.367942	0.306992
ENSG00000108798	ABI3	ABI family member 3 [Source:HGNC Symbol;Acc:HGNC:29859]	0.262647	0.534197	0.02509	0.932575	0.559593	0.575638
ENSG00000154175	ABI3BP	ABI family member 3 binding protein [Source:HGNC Symbol;Acc:HGNC:17265]	0.470405	0.658368	-0.179764	0.902688	1.28312	0.493699
ENSG00000097007	ABL1	ABL proto-oncogene 1, non-receptor tyrosine kinase [Source:HGNC Symbol;Acc:HGNC:76]	0.804067	0.00116441	0.719132	0.0195172	0.910234	0.0583958
ENSG00000143322	ABL2	ABL proto-oncogene 2, non-receptor tyrosine kinase [Source:HGNC Symbol;Acc:HGNC:77]	-0.145312	0.545706	0.244106	0.233642	-0.632085	0.172486
ENSG00000099204	ABLIM1	actin binding LIM protein 1 [Source:HGNC Symbol;Acc:HGNC:78]	-0.0133655	0.942844	0.218542	0.339632	-0.303249	0.355937
ENSG00000163995	ABLIM2	actin binding LIM protein family member 2 [Source:HGNC Symbol;Acc:HGNC:19195]	1.63918	0.0125942	1.45533	0.0997527	1.86899	0.122476
ENSG00000173210	ABLIM3	actin binding LIM protein family member 3 [Source:HGNC Symbol;Acc:HGNC:29132]	1.41184	0.00638038	0.955119	0.00631276	1.98274	0.0895351
ENSG00000175164	ABO	ABO, alpha 1-3-N-acetylgalactosaminyltransferase and alpha 1-3-galactosyltransferase [Source:HGNC Symbol;Acc:HGNC:79]	-0.196004	0.380354	-0.250376	0.551877	-0.12804	0.391002
ENSG00000159842	ABR	ABR, RhoGEF and GTPase activating protein [Source:HGNC Symbol;Acc:HGNC:81]	0.164499	0.612675	-0.416543	0.154647	0.890802	0.122724
ENSG00000174429	ABRA	actin binding Rho activating protein [Source:HGNC Symbol;Acc:HGNC:30655]	0.517572	0.427001	1.09213	0.183911	-0.200632	0.867097
ENSG00000146386	ABRACL	ABRA C-terminal like [Source:HGNC Symbol;Acc:HGNC:21230]	-1.00361	0.023975	-1.15051	0.00285724	-0.819982	0.402436
ENSG00000163322	ABRAXAS1	abraxas 1, BRCA1 A complex subunit [Source:HGNC Symbol;Acc:HGNC:25829]	-0.00984293	0.981698	0.171908	0.606479	-0.237032	0.813598
ENSG00000165660	ABRAXAS2	abraxas 2, BRISC complex subunit [Source:HGNC Symbol;Acc:HGNC:28975]	-0.249235	0.328904	-0.029199	0.900474	-0.524279	0.344493
ENSG00000146109	ABT1	activator of basal transcription 1 [Source:HGNC Symbol;Acc:HGNC:17369]	-0.144559	0.476091	0.0796937	0.765538	-0.424875	0.214598
ENSG00000114626	ABTB1	ankyrin repeat and BTB domain containing 1 [Source:HGNC Symbol;Acc:HGNC:18275]	0.492336	0.0641136	0.595547	0.153321	0.363323	0.361948
ENSG00000166016	ABTB2	ankyrin repeat and BTB domain containing 2 [Source:HGNC Symbol;Acc:HGNC:23842]	1.10443	0.0605615	0.559	0.479751	1.78621	0.0659792
ENSG00000268533	AC003002.2	novel protein	1.16578	0.00391219	1.11705	0.010995	1.22669	0.148484
ENSG00000269533	AC003002.3	novel transcript	-0.462584	0.0507051	-0.175251	0.555717	-0.82175	0.0276599
ENSG00000268163	AC004076.1	novel transcript	-0.637215	0.0815773	-1.04038	0.0962223	-0.13326	0.664701
ENSG00000270168	AC004233.2	novel protein	0.552802	0.20217	0.154703	0.373901	1.05043	0.314985
ENSG00000269881	AC004754.1		0.242727	0.696562	0.655809	0.438693	-0.273625	0.805052
ENSG00000266076	AC004805.1	novel transcript	0.119208	0.346594	0.214575	0.373901	0	1
ENSG00000248751	AC004997.1	novel protein	-0.29713	0.043449	-0.333528	0.178758	-0.251633	0.181789
ENSG00000272647	AC005020.2	novel transcript	0.0859461	0.346594	0.154703	0.373901	0	1
ENSG00000251537	AC005324.3	novel tripartite motif-containing 16 (TRIM16) and CMT1A duplicated region transcript 1 (CDRT1) protein	1.06422	0.0472814	0.380175	0.329347	1.91927	0.0902332
ENSG00000255104	AC005324.4	novel transcript	-0.0318936	0.841397	-0.0574084	0.853779	0	1
ENSG00000258653	AC005520.1	novel transcript	0.462781	0.30723	1.06076	0.181376	-0.28469	0.182982
ENSG00000266202	AC005697.1	novel protein	0.264771	0.194859	0.476588	0.20782	0	1
ENSG00000267545	AC005779.2	novel transcript	0.171095	0.346594	0	1	0.384965	0.391002
ENSG00000272921	AC005832.4	novel transcript	0.0859461	0.346594	0.154703	0.373901	0	1
ENSG00000264324	AC006030.1	artifact	-0.0663551	0.781141	-0.0170074	0.970007	-0.12804	0.391002
ENSG00000243696	AC006254.1	novel MUSTN1-ITIH4 readthrough	0.670321	0.125962	0.935794	0.221015	0.338479	0.462476
ENSG00000258881	AC007040.2	novel protein	1.01609	0.209519	1.2006	0.199983	0.785441	0.638379
ENSG00000268173	AC007192.1	novel protein, readthrough between PIK3R2 and IFI30	0.387507	0.21041	0.200363	0.373901	0.621437	0.391002
ENSG00000276017	AC007325.1		0.216573	0.346594	0	1	0.48729	0.391002
ENSG00000277196	AC007325.2	proline dehydrogenase 1, mitochondrial [Source:NCBI gene;Acc:102724788]	0.793299	0.181821	1.12419	0.294196	0.379688	0.473504
ENSG00000278817	AC007325.4	protein DGCR6 [Source:NCBI gene;Acc:102724770]	-0.536905	0.238406	0.0185281	0.972638	-1.2312	0.127644
ENSG00000277639	AC007906.2		-1.03095	0.0138466	-0.663825	0.180492	-1.48985	0.0562341
ENSG00000276087	AC008073.3	novel transcript	0.147644	0.74558	-0.162922	0.781785	0.535852	0.527247
ENSG00000258864	AC008575.1	novel transcript	0.107367	0.346594	0	1	0.241576	0.391002
ENSG00000268655	AC008687.4		-0.399392	0.071635	-0.0891268	0.373901	-0.787224	0.106482
ENSG00000269403	AC008750.8	novel transcript	-0.0630686	0.536925	-0.0110918	0.945272	-0.12804	0.391002
ENSG00000268744	AC008758.4	novel transcript	0.969104	0.207751	0.922519	0.496009	1.02733	0.22838
ENSG00000269755	AC008758.6	novel transcript	0.321198	0.113256	0.0932438	0.373901	0.60614	0.194529
ENSG00000268400	AC008763.2	novel transcript	0.111866	0.568112	0	1	0.251699	0.613014
ENSG00000141979	AC008764.1	novel transcript	-0.335238	0.330088	-0.296968	0.560118	-0.383074	0.507707
ENSG00000268790	AC008764.4	novel protein	-0.209238	0.364259	-0.387017	0.332703	0.0129851	0.956609
ENSG00000267179	AC008770.2	novel protein	0.650275	0.125639	0.555185	0.316621	0.769137	0.341995
ENSG00000267952	AC008878.1	novel transcript	-0.0170328	0.94619	-0.352576	0.240699	0.402396	0.366811
ENSG00000260300	AC009119.2	novel protein	0.479304	0.361506	0.596288	0.485607	0.333074	0.654593
ENSG00000278500	AC009336.2	homeobox D4 [Source:NCBI gene;Acc:3233]	0.18071	0.346594	0	1	0.406598	0.391002
ENSG00000260729	AC009690.1	novel transcript	0.107367	0.346594	0	1	0.241576	0.391002
ENSG00000258311	AC009779.3		0.378738	0.59784	0.706435	0.11345	-0.0308823	0.985781
ENSG00000256646	AC010132.3	novel PSMA2 and C7orf25 readthrough	-0.0868435	0.732927	-0.41512	0.247175	0.323502	0.391002
ENSG00000167774	AC010323.1	novel transcript	-0.0672994	0.346594	0	1	-0.151424	0.391002
ENSG00000261341	AC010325.1		1.71685	0.0293784	1.92235	0.0518959	1.45998	0.339968
ENSG00000269242	AC010422.3	novel transcript	-0.0679236	0.820211	-0.122918	0.784096	0.000818842	0.998673
ENSG00000269693	AC010422.6	novel transcript	-0.0751028	0.869062	0.299707	0.56517	-0.543615	0.54972
ENSG00000260851	AC010542.3	novel transcript	-0.0672994	0.346594	0	1	-0.151424	0.391002
ENSG00000276256	AC011043.1	uncharacterized LOC389831 [Source:NCBI gene;Acc:389831]	-0.0886507	0.72008	-0.119168	0.562423	-0.0505037	0.930197
ENSG00000278198	AC011043.2		0.0859461	0.346594	0.154703	0.373901	0	1
ENSG00000258674	AC011448.1	readthrough between NDUFA13 and YJEFN3	-0.2422	0.0892071	-0.333528	0.178758	-0.12804	0.391002
ENSG00000255730	AC011462.1	novel protein	0.193313	0.171987	0.154703	0.373901	0.241576	0.391002
ENSG00000267385	AC011498.4	novel transcript	0.203598	0.707512	-0.272659	0.706742	0.798918	0.402141
ENSG00000167807	AC011511.1	novel transcript	0.642598	0.02694	0.704614	0.127317	0.565078	0.188311
ENSG00000267303	AC011511.4	novel transcript	0.307478	0.346594	0	1	0.691826	0.391002
ENSG00000273496	AC011841.1		-0.0899015	0.344338	-0.05521	0.697661	-0.133266	0.391002
ENSG00000267360	AC012309.1	novel protein	-0.225801	0.194506	-0.176405	0.373901	-0.287546	0.426954
ENSG00000277359	AC012314.24	ribosomal protein S9 [Source:NCBI gene;Acc:6203]	1.33832	0.297894	2.33002	0.337826	0.0986846	0.777323
ENSG00000226690	AC013470.2		1.04055	0.0702104	0.510831	0.399841	1.7027	0.141383
ENSG00000273398	AC017083.3	novel transcript	-0.202925	0.19952	-0.365266	0.213171	0	1
ENSG00000260234	AC020636.2	CLRN1 and FAM188B2 readthrough transcript	0.490441	0.141752	0.154703	0.373901	0.910113	0.244645
ENSG00000257062	AC022335.1	novel transcript	0.107367	0.346594	0	1	0.241576	0.391002
ENSG00000257390	AC023055.1	novel protein	0.0420638	0.939743	-0.253509	0.755893	0.41153	0.655831
ENSG00000278633	AC023491.2	putative POM121-like protein 1 [Source:NCBI gene;Acc:102724151]	0.182819	0.346594	0.329075	0.373901	0	1
ENSG00000267740	AC024592.3	novel protein	-0.0647071	0.346594	-0.116473	0.373901	0	1
ENSG00000262621	AC025283.2		0.216239	0.589242	0.836857	0.185655	-0.559533	0.120871
ENSG00000261915	AC026954.2	novel transcript	0.0111896	0.903567	-0.0926786	0.42333	0.141025	0.391002
ENSG00000276418	AC036214.3	novel protein, TPD52-MRPS28 readthrough	0.0257049	0.822604	0.0462688	0.836365	0	1
ENSG00000261884	AC040162.1	novel transcript	0.791629	0.0108811	0.758671	0.0445937	0.832826	0.18061
ENSG00000264187	AC055811.2	novel transcript	-0.0756885	0.679312	-0.157123	0.373901	0.0261042	0.948676
ENSG00000258539	AC068896.1	novel transcript (METTL10-FAM53B readthrough)	-0.0628134	0.899671	-0.00104311	0.998989	-0.140026	0.838165
ENSG00000272822	AC073610.3	novel protein	0.317968	0.372492	0.600823	0.265724	-0.0356004	0.947164
ENSG00000241962	AC079447.1	novel protein, C2orf15-MRPL30-novel lincRNA readthrough	0.406352	0.236828	0.420539	0.443173	0.388618	0.446528
ENSG00000267426	AC087289.3	novel transcript	0.113033	0.76056	-0.229194	0.398344	0.540817	0.523109
ENSG00000259316	AC087632.1	novel transcript	0.476233	0.198533	0.755445	0.169008	0.127218	0.825735
ENSG00000267127	AC090360.1	novel transcript	2.13508	0.0170281	2.08771	0.189865	2.1943	0.00736479
ENSG00000261147	AC091167.2	novel transcript	0.205214	0.508348	0.591906	0.179464	-0.27815	0.54372
ENSG00000275674	AC091167.6	novel protein	0.990705	0.109555	0.302989	0.462869	1.85035	0.181734
ENSG00000275740	AC091959.3	novel readthrough transcript	0.274379	0.186541	0.399495	0.191977	0.117983	0.7254
ENSG00000273155	AC092587.1	novel LIPT1-MRPL30 readthrough	-0.0480664	0.86835	-0.0375794	0.920767	-0.0611751	0.912618
ENSG00000267561	AC093155.3	novel protein	-0.0608314	0.868705	-0.563023	0.18304	0.566908	0.391002
ENSG00000267552	AC093227.2	novel transcript	0.129198	0.397623	0.232556	0.426746	0	1
ENSG00000170846	AC093323.1	Putative MORF4 family-associated protein 1-like protein UPP [Source:UniProtKB/Swiss-Prot;Acc:B2RBV5]	0.305374	0.025312	0.270208	0.114857	0.349331	0.190818
ENSG00000272305	AC096887.1	novel transcript	-0.226039	0.733652	-0.181921	0.877447	-0.281186	0.695071
ENSG00000266302	AC098850.3	novel transcript	-0.0658062	0.770398	-0.118451	0.787824	0	1
ENSG00000188897	AC099489.1	vitellogenin [Source:NCBI gene;Acc:400499]	0.966292	0.119572	0.909642	0.338129	1.0371	0.296005
ENSG00000258417	AC100868.1	novel protein	0.0626777	0.346594	0	1	0.141025	0.391002
ENSG00000257207	AC112229.3	novel transcript	0.143274	0.596855	-0.137679	0.713217	0.494466	0.262738
ENSG00000264813	AC113554.1	novel transcript	0.135558	0.535588	-0.19922	0.373901	0.55403	0.165153
ENSG00000271741	AC114490.2	novel transcript, ZMYM6-ZMYM6NB readthrough	-0.0144921	0.871432	-0.0260857	0.881556	0	1
ENSG00000036549	AC118549.1	zinc finger ZZ-type containing 3 [Source:NCBI gene;Acc:26009]	0.377218	0.133593	0.558271	0.0271777	0.150901	0.774014
ENSG00000263264	AC119396.1	novel protein	0.936298	0.102392	0.456862	0.552376	1.53559	0.118843
ENSG00000216921	AC131097.2		-0.238658	0.223901	-0.108434	0.373901	-0.401438	0.391002
ENSG00000265118	AC134669.1	novel protein	-0.0672994	0.346594	0	1	-0.151424	0.391002
ENSG00000263809	AC135178.2	novel transcript	-1.53049	0.0449002	-1.33311	0.270939	-1.77721	0.112289
ENSG00000259680	AC136428.1	novel gene similar to an immunoglobulin heavy variable 3/OR16 gene	0.267519	0.346594	0	1	0.601918	0.391002
ENSG00000275869	AC136612.1	TP53-target gene 3 protein [Source:NCBI gene;Acc:102723655]	-0.237333	0.250192	-0.0880416	0.771267	-0.423948	0.196192
ENSG00000273554	AC136616.1		0.248152	0.0710605	0.232492	0.177828	0.267728	0.322516
ENSG00000277761	AC136616.2		0.142684	0.346594	0	1	0.321038	0.391002
ENSG00000278782	AC136616.3		0.314475	0.346594	0	1	0.707568	0.391002
ENSG00000183889	AC138969.1		0.0874964	0.346594	0	1	0.196867	0.391002
ENSG00000277836	AC141272.1		0.135574	0.589243	-0.146493	0.373901	0.488156	0.391002
ENSG00000248767	AC187653.1		-0.0672994	0.346594	0	1	-0.151424	0.391002
ENSG00000277475	AC213203.2		0.0859461	0.346594	0.154703	0.373901	0	1
ENSG00000262165	AC233723.1	novel protein	-0.0202315	0.972774	-0.587183	0.538514	0.688458	0.359157
ENSG00000275063	AC233755.1	immunoglobulin heavy variable 4-38-2-like [Source:NCBI gene;Acc:102723407]	0.248022	0.346594	0	1	0.55805	0.391002
ENSG00000277856	AC233755.2		0.142684	0.346594	0	1	0.321038	0.391002
ENSG00000271254	AC240274.1	neuroblastoma breakpoint family member 1 [Source:NCBI gene;Acc:102724250]	0.717147	0.0172495	1.13207	0.00804918	0.198495	0.563549
ENSG00000241489	AC244197.3	novel transcript	0.872331	0.0652777	1.06842	0.0789625	0.627223	0.48376
ENSG00000060971	ACAA1	acetyl-CoA acyltransferase 1 [Source:HGNC Symbol;Acc:HGNC:82]	0.190003	0.619281	0.312762	0.218716	0.0365544	0.968349
ENSG00000167315	ACAA2	acetyl-CoA acyltransferase 2 [Source:HGNC Symbol;Acc:HGNC:83]	-0.0608283	0.641803	0.0450338	0.772998	-0.193156	0.44727
ENSG00000076555	ACACB	acetyl-CoA carboxylase beta [Source:HGNC Symbol;Acc:HGNC:85]	0.498337	0.0989855	0.55246	0.149016	0.430683	0.464385
ENSG00000111271	ACAD10	acyl-CoA dehydrogenase family member 10 [Source:HGNC Symbol;Acc:HGNC:21597]	0.106334	0.670344	-0.0292941	0.880029	0.27587	0.635287
ENSG00000240303	ACAD11	acyl-CoA dehydrogenase family member 11 [Source:HGNC Symbol;Acc:HGNC:30211]	1.05213	0.0639956	1.69202	0.0982182	0.252265	0.184849
ENSG00000151498	ACAD8	acyl-CoA dehydrogenase family member 8 [Source:HGNC Symbol;Acc:HGNC:87]	0.105232	0.67804	0.482165	0.0551801	-0.365936	0.441399
ENSG00000177646	ACAD9	acyl-CoA dehydrogenase family member 9 [Source:HGNC Symbol;Acc:HGNC:21497]	-0.35717	0.070508	-0.393502	0.220562	-0.311754	0.265254
ENSG00000115361	ACADL	acyl-CoA dehydrogenase long chain [Source:HGNC Symbol;Acc:HGNC:88]	0.197593	0.821929	-0.369525	0.737864	0.90649	0.589179
ENSG00000117054	ACADM	acyl-CoA dehydrogenase medium chain [Source:HGNC Symbol;Acc:HGNC:89]	-0.40321	0.0102841	-0.307742	0.0454659	-0.522545	0.12246
ENSG00000122971	ACADS	acyl-CoA dehydrogenase short chain [Source:HGNC Symbol;Acc:HGNC:90]	0.182517	0.710707	0.260868	0.768921	0.0845784	0.861965
ENSG00000196177	ACADSB	acyl-CoA dehydrogenase short/branched chain [Source:HGNC Symbol;Acc:HGNC:91]	-0.802617	0.0148578	-0.435625	0.109869	-1.26136	0.0678038
ENSG00000072778	ACADVL	acyl-CoA dehydrogenase very long chain [Source:HGNC Symbol;Acc:HGNC:92]	-0.00248934	0.990819	0.14121	0.623062	-0.182113	0.644463
ENSG00000157766	ACAN	aggrecan [Source:HGNC Symbol;Acc:HGNC:319]	3.14026	0.00287808	2.07816	0.0423173	4.46788	0.0330739
ENSG00000072818	ACAP1	ArfGAP with coiled-coil, ankyrin repeat and PH domains 1 [Source:HGNC Symbol;Acc:HGNC:16467]	2.40065	0.000933656	2.32851	0.0345522	2.49083	0.0305896
ENSG00000114331	ACAP2	ArfGAP with coiled-coil, ankyrin repeat and PH domains 2 [Source:HGNC Symbol;Acc:HGNC:16469]	0.484906	0.0589865	0.859494	0.0386618	0.0166717	0.924307
ENSG00000131584	ACAP3	ArfGAP with coiled-coil, ankyrin repeat and PH domains 3 [Source:HGNC Symbol;Acc:HGNC:16754]	0.531238	0.292851	0.765257	0.213568	0.238714	0.811084
ENSG00000075239	ACAT1	acetyl-CoA acetyltransferase 1 [Source:HGNC Symbol;Acc:HGNC:93]	-0.134849	0.35765	-0.307771	0.231225	0.0813024	0.407169
ENSG00000120437	ACAT2	acetyl-CoA acetyltransferase 2 [Source:HGNC Symbol;Acc:HGNC:94]	-0.397126	0.203393	-0.125032	0.666122	-0.737244	0.273051
ENSG00000182827	ACBD3	acyl-CoA binding domain containing 3 [Source:HGNC Symbol;Acc:HGNC:15453]	-0.0611032	0.769805	0.26261	0.191593	-0.465745	0.236323
ENSG00000181513	ACBD4	acyl-CoA binding domain containing 4 [Source:HGNC Symbol;Acc:HGNC:23337]	1.2658	0.0413414	1.44137	0.126723	1.04635	0.29002
ENSG00000107897	ACBD5	acyl-CoA binding domain containing 5 [Source:HGNC Symbol;Acc:HGNC:23338]	-0.0188858	0.926508	0.330744	0.154393	-0.455923	0.16522
ENSG00000230124	ACBD6	acyl-CoA binding domain containing 6 [Source:HGNC Symbol;Acc:HGNC:23339]	0.0909852	0.486627	0.10766	0.580503	0.0701412	0.747694
ENSG00000176244	ACBD7	acyl-CoA binding domain containing 7 [Source:HGNC Symbol;Acc:HGNC:17715]	1.14334	0.191922	-0.331494	0.450059	2.98688	0.096639
ENSG00000110455	ACCS	1-aminocyclopropane-1-carboxylate synthase homolog (inactive) [Source:HGNC Symbol;Acc:HGNC:23989]	0.347725	0.204708	0.453247	0.354601	0.215822	0.433268
ENSG00000205126	ACCSL	1-aminocyclopropane-1-carboxylate synthase homolog (inactive) like [Source:HGNC Symbol;Acc:HGNC:34391]	-0.124704	0.884365	0.560292	0.587773	-0.980948	0.55468
ENSG00000102977	ACD	ACD, shelterin complex subunit and telomerase recruitment factor [Source:HGNC Symbol;Acc:HGNC:25070]	0.00809614	0.98208	0.0344873	0.898947	-0.0248929	0.976828
ENSG00000159640	ACE	angiotensin I converting enzyme [Source:HGNC Symbol;Acc:HGNC:2707]	0.887799	0.198341	0.773788	0.336965	1.03031	0.468853
ENSG00000167769	ACER1	alkaline ceramidase 1 [Source:HGNC Symbol;Acc:HGNC:18356]	1.14488	0.266998	0.241783	0.74637	2.27375	0.335552
ENSG00000177076	ACER2	alkaline ceramidase 2 [Source:HGNC Symbol;Acc:HGNC:23675]	-0.47299	0.516329	0.741599	0.338306	-1.99123	0.105444
ENSG00000078124	ACER3	alkaline ceramidase 3 [Source:HGNC Symbol;Acc:HGNC:16066]	0.394515	0.0082401	0.597072	0.00827609	0.141318	0.306463
ENSG00000100813	ACIN1	apoptotic chromatin condensation inducer 1 [Source:HGNC Symbol;Acc:HGNC:17066]	0.511086	0.00229717	0.370337	0.033345	0.687022	0.0413657
ENSG00000213088	ACKR1	atypical chemokine receptor 1 (Duffy blood group) [Source:HGNC Symbol;Acc:HGNC:4035]	0.274897	0.558313	0.750126	0.263119	-0.319138	0.666683
ENSG00000144476	ACKR3	atypical chemokine receptor 3 [Source:HGNC Symbol;Acc:HGNC:23692]	0.201357	0.164596	0.352806	0.0282602	0.012047	0.965036
ENSG00000129048	ACKR4	atypical chemokine receptor 4 [Source:HGNC Symbol;Acc:HGNC:1611]	0.422882	0.198411	0.120086	0.762041	0.801377	0.194023
ENSG00000131473	ACLY	ATP citrate lyase [Source:HGNC Symbol;Acc:HGNC:115]	-0.0117062	0.954235	0.4024	0.0386075	-0.529339	0.0868353
ENSG00000153086	ACMSD	aminocarboxymuconate semialdehyde decarboxylase [Source:HGNC Symbol;Acc:HGNC:19288]	1.80333	0.0175697	1.55486	0.151761	2.11392	0.105528
ENSG00000122729	ACO1	aconitase 1 [Source:HGNC Symbol;Acc:HGNC:117]	-0.0859308	0.601824	0.150574	0.260487	-0.381562	0.259591
ENSG00000100412	ACO2	aconitase 2 [Source:HGNC Symbol;Acc:HGNC:118]	-1.01884	0.00176067	-0.606656	0.0209435	-1.53406	0.0145614
ENSG00000184227	ACOT1	acyl-CoA thioesterase 1 [Source:HGNC Symbol;Acc:HGNC:33128]	0.364906	0.284443	-0.029014	0.94467	0.857305	0.154184
ENSG00000162390	ACOT11	acyl-CoA thioesterase 11 [Source:HGNC Symbol;Acc:HGNC:18156]	0.943634	0.102851	0.249152	0.684877	1.81174	0.0979373
ENSG00000172497	ACOT12	acyl-CoA thioesterase 12 [Source:HGNC Symbol;Acc:HGNC:24436]	0.276001	0.788624	0.808688	0.576888	-0.389857	0.828288
ENSG00000112304	ACOT13	acyl-CoA thioesterase 13 [Source:HGNC Symbol;Acc:HGNC:20999]	-0.433451	0.243397	-0.0507192	0.769761	-0.911865	0.299023
ENSG00000119673	ACOT2	acyl-CoA thioesterase 2 [Source:HGNC Symbol;Acc:HGNC:18431]	0.468266	0.0137915	0.336995	0.174736	0.632353	0.062458
ENSG00000205669	ACOT6	acyl-CoA thioesterase 6 [Source:HGNC Symbol;Acc:HGNC:33159]	0.386614	0.235862	-0.108833	0.671782	1.00592	0.121921
ENSG00000097021	ACOT7	acyl-CoA thioesterase 7 [Source:HGNC Symbol;Acc:HGNC:24157]	-1.35312	3.31419e-05	-1.05302	0.00156851	-1.72824	0.00362378
ENSG00000101473	ACOT8	acyl-CoA thioesterase 8 [Source:HGNC Symbol;Acc:HGNC:15919]	-0.484719	0.154849	-0.36099	0.460104	-0.639381	0.275541
ENSG00000123130	ACOT9	acyl-CoA thioesterase 9 [Source:HGNC Symbol;Acc:HGNC:17152]	-0.261246	0.162995	-0.12025	0.208725	-0.437491	0.332605
ENSG00000161533	ACOX1	acyl-CoA oxidase 1 [Source:HGNC Symbol;Acc:HGNC:119]	0.190955	0.342787	0.534762	0.0663763	-0.238804	0.251556
ENSG00000168306	ACOX2	acyl-CoA oxidase 2 [Source:HGNC Symbol;Acc:HGNC:120]	-1.02978	0.220693	-1.37244	0.179632	-0.601462	0.718526
ENSG00000087008	ACOX3	acyl-CoA oxidase 3, pristanoyl [Source:HGNC Symbol;Acc:HGNC:121]	0.130512	0.618973	0.0491476	0.748261	0.232217	0.717766
ENSG00000153093	ACOXL	acyl-CoA oxidase like [Source:HGNC Symbol;Acc:HGNC:25621]	0.96358	0.237449	0.437745	0.698927	1.62087	0.251678
ENSG00000143727	ACP1	acid phosphatase 1 [Source:HGNC Symbol;Acc:HGNC:122]	-0.530812	0.0166193	-0.415251	0.0270863	-0.675263	0.177887
ENSG00000134575	ACP2	acid phosphatase 2, lysosomal [Source:HGNC Symbol;Acc:HGNC:123]	-0.273053	0.374384	-0.113674	0.725885	-0.472277	0.470956
ENSG00000142513	ACP4	acid phosphatase 4 [Source:HGNC Symbol;Acc:HGNC:14376]	-0.627417	0.196951	-0.936639	0.309941	-0.240888	0.181908
ENSG00000102575	ACP5	acid phosphatase 5, tartrate resistant [Source:HGNC Symbol;Acc:HGNC:124]	0.222468	0.457918	-0.101258	0.795846	0.627126	0.221931
ENSG00000162836	ACP6	acid phosphatase 6, lysophosphatidic [Source:HGNC Symbol;Acc:HGNC:29609]	0.170781	0.374085	0.169473	0.497287	0.172416	0.641121
ENSG00000183760	ACP7	acid phosphatase 7, tartrate resistant (putative) [Source:HGNC Symbol;Acc:HGNC:33781]	-0.105782	0.851677	0.146032	0.712018	-0.420549	0.755098
ENSG00000014257	ACPP	acid phosphatase, prostate [Source:HGNC Symbol;Acc:HGNC:125]	0.0107344	0.988996	-0.71838	0.553926	0.922127	0.391082
ENSG00000100312	ACR	acrosin [Source:HGNC Symbol;Acc:HGNC:126]	-0.123936	0.169494	-0.116473	0.373901	-0.133266	0.391002
ENSG00000111644	ACRBP	acrosin binding protein [Source:HGNC Symbol;Acc:HGNC:17195]	-0.756438	0.121851	-0.610376	0.0222612	-0.939015	0.432758
ENSG00000103740	ACSBG1	acyl-CoA synthetase bubblegum family member 1 [Source:HGNC Symbol;Acc:HGNC:29567]	-1.48075	0.0875989	-1.00971	0.436711	-2.06955	0.128659
ENSG00000130377	ACSBG2	acyl-CoA synthetase bubblegum family member 2 [Source:HGNC Symbol;Acc:HGNC:24174]	0.873825	0.108192	0.870563	0.176551	0.877902	0.429992
ENSG00000167107	ACSF2	acyl-CoA synthetase family member 2 [Source:HGNC Symbol;Acc:HGNC:26101]	1.22145	0.0297212	1.06184	0.138039	1.42098	0.190636
ENSG00000176715	ACSF3	acyl-CoA synthetase family member 3 [Source:HGNC Symbol;Acc:HGNC:27288]	0.832972	0.125899	0.871838	0.198492	0.784389	0.466746
ENSG00000151726	ACSL1	acyl-CoA synthetase long chain family member 1 [Source:HGNC Symbol;Acc:HGNC:3569]	-0.39016	0.314028	0.123948	0.410486	-1.0328	0.245076
ENSG00000123983	ACSL3	acyl-CoA synthetase long chain family member 3 [Source:HGNC Symbol;Acc:HGNC:3570]	0.179741	0.484911	0.526112	0.209404	-0.253221	0.306635
ENSG00000068366	ACSL4	acyl-CoA synthetase long chain family member 4 [Source:HGNC Symbol;Acc:HGNC:3571]	-0.194566	0.260232	0.0281782	0.895706	-0.472995	0.0998192
ENSG00000197142	ACSL5	acyl-CoA synthetase long chain family member 5 [Source:HGNC Symbol;Acc:HGNC:16526]	-0.572955	0.51008	-1.30966	0.221534	0.347932	0.832212
ENSG00000164398	ACSL6	acyl-CoA synthetase long chain family member 6 [Source:HGNC Symbol;Acc:HGNC:16496]	0.835779	0.16235	1.48787	0.0479818	0.0206665	0.984039
ENSG00000166743	ACSM1	acyl-CoA synthetase medium chain family member 1 [Source:HGNC Symbol;Acc:HGNC:18049]	1.23131	0.0688113	0.657826	0.290313	1.94817	0.181749
ENSG00000066813	ACSM2B	acyl-CoA synthetase medium chain family member 2B [Source:HGNC Symbol;Acc:HGNC:30931]	1.33045	0.104263	0.347884	0.710077	2.55866	0.0826677
ENSG00000215009	ACSM4	acyl-CoA synthetase medium chain family member 4 [Source:HGNC Symbol;Acc:HGNC:32016]	1.2255	0.0730788	0.829849	0.270476	1.72006	0.224158
ENSG00000183549	ACSM5	acyl-CoA synthetase medium chain family member 5 [Source:HGNC Symbol;Acc:HGNC:26060]	0.523773	0.551422	-0.353533	0.791283	1.62041	0.192216
ENSG00000173124	ACSM6	acyl-CoA synthetase medium chain family member 6 [Source:HGNC Symbol;Acc:HGNC:31665]	0.431265	0.246382	-0.0375025	0.940375	1.01722	0.0711343
ENSG00000154930	ACSS1	acyl-CoA synthetase short chain family member 1 [Source:HGNC Symbol;Acc:HGNC:16091]	0.695091	0.0741356	0.244794	0.534229	1.25796	0.0982676
ENSG00000131069	ACSS2	acyl-CoA synthetase short chain family member 2 [Source:HGNC Symbol;Acc:HGNC:15814]	0.527245	0.0644081	0.641699	0.104021	0.384178	0.447898
ENSG00000111058	ACSS3	acyl-CoA synthetase short chain family member 3 [Source:HGNC Symbol;Acc:HGNC:24723]	0.414439	0.248749	-0.00373846	0.994704	0.937161	0.0152905
ENSG00000107796	ACTA2	actin, alpha 2, smooth muscle, aorta [Source:HGNC Symbol;Acc:HGNC:130]	-0.510507	0.318019	-0.987634	0.174197	0.0859029	0.916509
ENSG00000075624	ACTB	actin beta [Source:HGNC Symbol;Acc:HGNC:132]	-0.446272	0.227773	0.109922	0.816552	-1.14152	0.0283172
ENSG00000169067	ACTBL2	actin, beta like 2 [Source:HGNC Symbol;Acc:HGNC:17780]	1.36953	0.0603736	0.78988	0.311579	2.09409	0.15957
ENSG00000184009	ACTG1	actin gamma 1 [Source:HGNC Symbol;Acc:HGNC:144]	-0.530941	0.000718775	-0.404104	0.0496263	-0.689488	0.00603827
ENSG00000163017	ACTG2	actin, gamma 2, smooth muscle, enteric [Source:HGNC Symbol;Acc:HGNC:145]	0.228386	0.73852	-0.306818	0.799613	0.897391	0.15083
ENSG00000182584	ACTL10	actin like 10 [Source:HGNC Symbol;Acc:HGNC:16127]	-0.641226	0.181383	-0.221048	0.720394	-1.16645	0.174749
ENSG00000136518	ACTL6A	actin like 6A [Source:HGNC Symbol;Acc:HGNC:24124]	-0.0733465	0.743501	-0.072432	0.818052	-0.0744897	0.853023
ENSG00000077080	ACTL6B	actin like 6B [Source:HGNC Symbol;Acc:HGNC:160]	0.928582	0.0830331	0.703073	0.178059	1.21047	0.3051
ENSG00000187003	ACTL7A	actin like 7A [Source:HGNC Symbol;Acc:HGNC:161]	0.0285872	0.942246	0.472623	0.206861	-0.526458	0.521207
ENSG00000148156	ACTL7B	actin like 7B [Source:HGNC Symbol;Acc:HGNC:162]	0.570675	0.522966	0.507732	0.592874	0.649354	0.736754
ENSG00000117148	ACTL8	actin like 8 [Source:HGNC Symbol;Acc:HGNC:24018]	-0.744214	0.218837	-0.369886	0.560157	-1.21212	0.343902
ENSG00000181786	ACTL9	actin like 9 [Source:HGNC Symbol;Acc:HGNC:28494]	0.358281	0.154066	0.345252	0.236612	0.374566	0.47159
ENSG00000072110	ACTN1	actinin alpha 1 [Source:HGNC Symbol;Acc:HGNC:163]	0.0108541	0.95635	0.125825	0.738308	-0.13286	0.113058
ENSG00000248746	ACTN3	actinin alpha 3 (gene/pseudogene) [Source:HGNC Symbol;Acc:HGNC:165]	0.460072	0.321712	0.40148	0.600005	0.533311	0.404997
ENSG00000130402	ACTN4	actinin alpha 4 [Source:HGNC Symbol;Acc:HGNC:166]	0.116845	0.595231	0.0532907	0.880034	0.196287	0.539602
ENSG00000131966	ACTR10	actin related protein 10 homolog [Source:HGNC Symbol;Acc:HGNC:17372]	0.00384288	0.985277	0.250464	0.303357	-0.304434	0.430756
ENSG00000138107	ACTR1A	ARP1 actin related protein 1 homolog A [Source:HGNC Symbol;Acc:HGNC:167]	-0.457142	0.035901	-0.144776	0.103375	-0.8476	0.0735973
ENSG00000115073	ACTR1B	ARP1 actin related protein 1 homolog B [Source:HGNC Symbol;Acc:HGNC:168]	0.452088	0.125407	0.463268	0.191311	0.438113	0.463824
ENSG00000138071	ACTR2	ARP2 actin related protein 2 homolog [Source:HGNC Symbol;Acc:HGNC:169]	-0.125938	0.538888	0.0558767	0.671795	-0.353206	0.460472
ENSG00000115091	ACTR3	ARP3 actin related protein 3 homolog [Source:HGNC Symbol;Acc:HGNC:170]	-0.350748	0.17571	-0.0892238	0.655761	-0.677652	0.238313
ENSG00000133627	ACTR3B	ARP3 actin related protein 3 homolog B [Source:HGNC Symbol;Acc:HGNC:17256]	0.138067	0.577731	-0.0876135	0.807447	0.420167	0.282149
ENSG00000106526	ACTR3C	ARP3 actin related protein 3 homolog C [Source:HGNC Symbol;Acc:HGNC:37282]	0.612071	0.251368	0.709727	0.486956	0.490002	0.057413
ENSG00000101442	ACTR5	ARP5 actin related protein 5 homolog [Source:HGNC Symbol;Acc:HGNC:14671]	0.963323	0.0156111	0.510463	0.0420966	1.5294	0.0821536
ENSG00000075089	ACTR6	ARP6 actin related protein 6 homolog [Source:HGNC Symbol;Acc:HGNC:24025]	-0.401325	0.210734	0.0667902	0.77758	-0.98647	0.134791
ENSG00000113812	ACTR8	ARP8 actin related protein 8 homolog [Source:HGNC Symbol;Acc:HGNC:14672]	-0.215481	0.347945	0.24448	0.171636	-0.790433	0.0345223
ENSG00000123165	ACTRT1	actin related protein T1 [Source:HGNC Symbol;Acc:HGNC:24027]	0.0768848	0.649485	0.138393	0.674086	0	1
ENSG00000169717	ACTRT2	actin related protein T2 [Source:HGNC Symbol;Acc:HGNC:24026]	0.171095	0.346594	0	1	0.384965	0.391002
ENSG00000184378	ACTRT3	actin related protein T3 [Source:HGNC Symbol;Acc:HGNC:24022]	-0.539859	0.615272	1.16921	0.2387	-2.6762	0.18709
ENSG00000115170	ACVR1	activin A receptor type 1 [Source:HGNC Symbol;Acc:HGNC:171]	0.0688106	0.810404	0.00577251	0.990254	0.147608	0.70911
ENSG00000135503	ACVR1B	activin A receptor type 1B [Source:HGNC Symbol;Acc:HGNC:172]	0.907384	0.00782099	0.498874	0.0142479	1.41802	0.0559005
ENSG00000123612	ACVR1C	activin A receptor type 1C [Source:HGNC Symbol;Acc:HGNC:18123]	-0.371314	0.668922	-1.27131	0.336005	0.753681	0.538199
ENSG00000121989	ACVR2A	activin A receptor type 2A [Source:HGNC Symbol;Acc:HGNC:173]	0.318542	0.214357	0.599634	0.076467	-0.0328235	0.938669
ENSG00000114739	ACVR2B	activin A receptor type 2B [Source:HGNC Symbol;Acc:HGNC:174]	0.936252	0.0394042	0.472263	0.107602	1.51624	0.140849
ENSG00000243989	ACY1	aminoacylase 1 [Source:HGNC Symbol;Acc:HGNC:177]	0.351306	0.242588	-0.0464887	0.716071	0.848549	0.215066
ENSG00000132744	ACY3	aminoacylase 3 [Source:HGNC Symbol;Acc:HGNC:24104]	-0.0958559	0.899039	-1.15561	0.276114	1.22884	0.253426
ENSG00000119640	ACYP1	acylphosphatase 1 [Source:HGNC Symbol;Acc:HGNC:179]	0.143628	0.382512	0.269787	0.36157	-0.014071	0.917197
ENSG00000170634	ACYP2	acylphosphatase 2 [Source:HGNC Symbol;Acc:HGNC:180]	0.0794931	0.823557	0.486466	0.0679256	-0.429224	0.584915
ENSG00000196839	ADA	adenosine deaminase [Source:HGNC Symbol;Acc:HGNC:186]	-0.403728	0.313283	-0.682902	0.254024	-0.0547604	0.930354
ENSG00000093072	ADA2	adenosine deaminase 2 [Source:HGNC Symbol;Acc:HGNC:1839]	0.840023	0.142886	1.15053	0.0141101	0.45189	0.726713
ENSG00000164113	ADAD1	adenosine deaminase domain containing 1 [Source:HGNC Symbol;Acc:HGNC:30713]	0.776515	0.257355	-0.000338116	0.999689	1.74758	0.138566
ENSG00000140955	ADAD2	adenosine deaminase domain containing 2 [Source:HGNC Symbol;Acc:HGNC:30714]	-0.00805098	0.98434	-0.365246	0.618056	0.438443	0.184983
ENSG00000168803	ADAL	adenosine deaminase like [Source:HGNC Symbol;Acc:HGNC:31853]	0.0503317	0.665227	-0.137404	0.407092	0.285002	0.0315163
ENSG00000137845	ADAM10	ADAM metallopeptidase domain 10 [Source:HGNC Symbol;Acc:HGNC:188]	-0.103815	0.567904	-0.0329745	0.87659	-0.192366	0.604792
ENSG00000073670	ADAM11	ADAM metallopeptidase domain 11 [Source:HGNC Symbol;Acc:HGNC:189]	0.703256	0.267293	0.711335	0.533998	0.693157	0.268475
ENSG00000148848	ADAM12	ADAM metallopeptidase domain 12 [Source:HGNC Symbol;Acc:HGNC:190]	-0.340365	0.314791	-0.409425	0.449143	-0.254039	0.611501
ENSG00000143537	ADAM15	ADAM metallopeptidase domain 15 [Source:HGNC Symbol;Acc:HGNC:193]	0.0488356	0.863337	0.130887	0.774155	-0.0537288	0.896256
ENSG00000151694	ADAM17	ADAM metallopeptidase domain 17 [Source:HGNC Symbol;Acc:HGNC:195]	0.0537359	0.848373	0.513916	0.107326	-0.521489	0.26157
ENSG00000135074	ADAM19	ADAM metallopeptidase domain 19 [Source:HGNC Symbol;Acc:HGNC:197]	1.77943	0.000920377	2.03844	0.028664	1.45567	0.00668865
ENSG00000134007	ADAM20	ADAM metallopeptidase domain 20 [Source:HGNC Symbol;Acc:HGNC:199]	-0.303935	0.507475	0.222336	0.588061	-0.961774	0.319799
ENSG00000008277	ADAM22	ADAM metallopeptidase domain 22 [Source:HGNC Symbol;Acc:HGNC:201]	0.468238	0.631495	0.111785	0.884832	0.913805	0.689215
ENSG00000114948	ADAM23	ADAM metallopeptidase domain 23 [Source:HGNC Symbol;Acc:HGNC:202]	-0.551931	0.0185673	-0.380144	0.2855	-0.766666	0.0161346
ENSG00000168594	ADAM29	ADAM metallopeptidase domain 29 [Source:HGNC Symbol;Acc:HGNC:207]	1.13709	0.181705	0.535853	0.599158	1.88864	0.255442
ENSG00000134249	ADAM30	ADAM metallopeptidase domain 30 [Source:HGNC Symbol;Acc:HGNC:208]	0.455485	0.290566	-0.116473	0.373901	1.17043	0.240429
ENSG00000197140	ADAM32	ADAM metallopeptidase domain 32 [Source:HGNC Symbol;Acc:HGNC:15479]	0.507885	0.0151413	0.277869	0.131944	0.795404	0.064811
ENSG00000149451	ADAM33	ADAM metallopeptidase domain 33 [Source:HGNC Symbol;Acc:HGNC:15478]	-0.718472	0.203525	-0.605074	0.516191	-0.860218	0.265569
ENSG00000069206	ADAM7	ADAM metallopeptidase domain 7 [Source:HGNC Symbol;Acc:HGNC:214]	0.248368	0.740416	0.180354	0.854725	0.333386	0.815704
ENSG00000151651	ADAM8	ADAM metallopeptidase domain 8 [Source:HGNC Symbol;Acc:HGNC:215]	1.47046	0.0727175	1.81738	0.156152	1.03681	0.398974
ENSG00000168615	ADAM9	ADAM metallopeptidase domain 9 [Source:HGNC Symbol;Acc:HGNC:216]	-0.536371	0.192454	0.0347107	0.907094	-1.25022	0.14805
ENSG00000134028	ADAMDEC1	ADAM like decysin 1 [Source:HGNC Symbol;Acc:HGNC:16299]	1.46301	0.0405529	0.825955	0.456323	2.25933	0.00572663
ENSG00000154734	ADAMTS1	ADAM metallopeptidase with thrombospondin type 1 motif 1 [Source:HGNC Symbol;Acc:HGNC:217]	-1.12575	0.0305969	-0.57191	0.259037	-1.81805	0.0830825
ENSG00000142303	ADAMTS10	ADAM metallopeptidase with thrombospondin type 1 motif 10 [Source:HGNC Symbol;Acc:HGNC:13201]	1.02123	0.050829	0.32376	0.432244	1.89306	0.0755599
ENSG00000160323	ADAMTS13	ADAM metallopeptidase with thrombospondin type 1 motif 13 [Source:HGNC Symbol;Acc:HGNC:1366]	0.944952	0.0491871	0.286599	0.215028	1.76789	0.0932483
ENSG00000166106	ADAMTS15	ADAM metallopeptidase with thrombospondin type 1 motif 15 [Source:HGNC Symbol;Acc:HGNC:16305]	1.60267	0.0211756	2.27587	0.0174681	0.761177	0.479713
ENSG00000145536	ADAMTS16	ADAM metallopeptidase with thrombospondin type 1 motif 16 [Source:HGNC Symbol;Acc:HGNC:17108]	1.67173	0.0564226	1.25541	0.253905	2.19212	0.194328
ENSG00000140470	ADAMTS17	ADAM metallopeptidase with thrombospondin type 1 motif 17 [Source:HGNC Symbol;Acc:HGNC:17109]	1.18492	0.0311618	1.05572	0.169371	1.34642	0.169546
ENSG00000140873	ADAMTS18	ADAM metallopeptidase with thrombospondin type 1 motif 18 [Source:HGNC Symbol;Acc:HGNC:17110]	1.38004	0.0813579	0.856589	0.307643	2.03436	0.218947
ENSG00000145808	ADAMTS19	ADAM metallopeptidase with thrombospondin type 1 motif 19 [Source:HGNC Symbol;Acc:HGNC:17111]	1.41249	0.0547616	1.33967	0.223944	1.50351	0.214403
ENSG00000173157	ADAMTS20	ADAM metallopeptidase with thrombospondin type 1 motif 20 [Source:HGNC Symbol;Acc:HGNC:17178]	0.697195	0.418933	0.718484	0.475831	0.670584	0.70669
ENSG00000154736	ADAMTS5	ADAM metallopeptidase with thrombospondin type 1 motif 5 [Source:HGNC Symbol;Acc:HGNC:221]	-1.85108	0.0316265	-2.661	0.0520325	-0.838686	0.430554
ENSG00000136378	ADAMTS7	ADAM metallopeptidase with thrombospondin type 1 motif 7 [Source:HGNC Symbol;Acc:HGNC:223]	0.299884	0.486243	-0.329719	0.530556	1.08689	0.120793
ENSG00000134917	ADAMTS8	ADAM metallopeptidase with thrombospondin type 1 motif 8 [Source:HGNC Symbol;Acc:HGNC:224]	1.21518	0.0575433	1.30338	0.0867409	1.10492	0.39461
ENSG00000163638	ADAMTS9	ADAM metallopeptidase with thrombospondin type 1 motif 9 [Source:HGNC Symbol;Acc:HGNC:13202]	0.657246	0.443664	0.708687	0.621773	0.592946	0.603676
ENSG00000156218	ADAMTSL3	ADAMTS like 3 [Source:HGNC Symbol;Acc:HGNC:14633]	-0.0405395	0.97236	0.247311	0.878265	-0.400353	0.850656
ENSG00000143382	ADAMTSL4	ADAMTS like 4 [Source:HGNC Symbol;Acc:HGNC:19706]	0.21291	0.768354	-0.766079	0.486679	1.43665	0.09668
ENSG00000185761	ADAMTSL5	ADAMTS like 5 [Source:HGNC Symbol;Acc:HGNC:27912]	0.430969	0.211611	0.574124	0.266861	0.252027	0.651866
ENSG00000105963	ADAP1	ArfGAP with dual PH domains 1 [Source:HGNC Symbol;Acc:HGNC:16486]	0.496342	0.456258	0.46544	0.439894	0.53497	0.725124
ENSG00000184060	ADAP2	ArfGAP with dual PH domains 2 [Source:HGNC Symbol;Acc:HGNC:16487]	0.943545	0.152609	0.54428	0.441295	1.44263	0.29683
ENSG00000160710	ADAR	adenosine deaminase, RNA specific [Source:HGNC Symbol;Acc:HGNC:225]	0.346688	0.0245961	0.551428	0.0238187	0.090763	0.512316
ENSG00000197381	ADARB1	adenosine deaminase, RNA specific B1 [Source:HGNC Symbol;Acc:HGNC:226]	0.0735724	0.78693	-0.0477579	0.922374	0.225235	0.38207
ENSG00000065457	ADAT1	adenosine deaminase, tRNA specific 1 [Source:HGNC Symbol;Acc:HGNC:228]	-0.589083	0.139602	-0.225322	0.248763	-1.04378	0.271635
ENSG00000189007	ADAT2	adenosine deaminase, tRNA specific 2 [Source:HGNC Symbol;Acc:HGNC:21172]	-0.294854	0.044322	-0.508389	0.0205046	-0.0279364	0.848129
ENSG00000063761	ADCK1	aarF domain containing kinase 1 [Source:HGNC Symbol;Acc:HGNC:19038]	-0.0394729	0.861725	-0.141337	0.663145	0.0878569	0.821991
ENSG00000133597	ADCK2	aarF domain containing kinase 2 [Source:HGNC Symbol;Acc:HGNC:19039]	0.743766	0.0690677	0.485725	0.388815	1.06632	0.132284
ENSG00000173137	ADCK5	aarF domain containing kinase 5 [Source:HGNC Symbol;Acc:HGNC:21738]	-0.369548	0.694967	0.837287	0.431019	-1.87809	0.282349
ENSG00000164742	ADCY1	adenylate cyclase 1 [Source:HGNC Symbol;Acc:HGNC:232]	-0.630778	0.0897249	-0.274585	0.524263	-1.07602	0.126887
ENSG00000143199	ADCY10	adenylate cyclase 10 [Source:HGNC Symbol;Acc:HGNC:21285]	1.28183	0.192884	0.87866	0.470476	1.78579	0.356268
ENSG00000078295	ADCY2	adenylate cyclase 2 [Source:HGNC Symbol;Acc:HGNC:233]	0.703904	0.155343	0.900317	0.161774	0.458388	0.624663
ENSG00000138031	ADCY3	adenylate cyclase 3 [Source:HGNC Symbol;Acc:HGNC:234]	-0.0148346	0.923557	-0.0268486	0.904566	0.000182811	0.999455
ENSG00000129467	ADCY4	adenylate cyclase 4 [Source:HGNC Symbol;Acc:HGNC:235]	-0.0321886	0.926362	-0.259238	0.653061	0.251623	0.572626
ENSG00000173175	ADCY5	adenylate cyclase 5 [Source:HGNC Symbol;Acc:HGNC:236]	1.55282	0.0538967	2.30755	0.106553	0.609415	0.304956
ENSG00000174233	ADCY6	adenylate cyclase 6 [Source:HGNC Symbol;Acc:HGNC:237]	-1.09845	0.0230792	-0.794082	0.00476187	-1.4789	0.197165
ENSG00000162104	ADCY9	adenylate cyclase 9 [Source:HGNC Symbol;Acc:HGNC:240]	0.97899	0.000384862	0.808773	0.0236016	1.19176	0.0147559
ENSG00000141433	ADCYAP1	adenylate cyclase activating polypeptide 1 [Source:HGNC Symbol;Acc:HGNC:241]	0.118815	0.85765	-0.242375	0.693483	0.570302	0.69951
ENSG00000078549	ADCYAP1R1	ADCYAP receptor type I [Source:HGNC Symbol;Acc:HGNC:242]	0.600254	0.413295	-0.0588142	0.95414	1.42409	0.241363
ENSG00000087274	ADD1	adducin 1 [Source:HGNC Symbol;Acc:HGNC:243]	0.655019	0.00029204	0.608042	0.0106306	0.713741	0.0342421
ENSG00000075340	ADD2	adducin 2 [Source:HGNC Symbol;Acc:HGNC:244]	1.16955	0.209184	0.604154	0.194009	1.87629	0.409497
ENSG00000148700	ADD3	adducin 3 [Source:HGNC Symbol;Acc:HGNC:245]	0.917145	0.000832389	1.1412	0.00245907	0.637072	0.128153
ENSG00000118492	ADGB	androglobin [Source:HGNC Symbol;Acc:HGNC:21212]	0.684753	0.372578	0.515858	0.584811	0.895872	0.558923
ENSG00000020181	ADGRA2	adhesion G protein-coupled receptor A2 [Source:HGNC Symbol;Acc:HGNC:17849]	0.875634	0.07862	0.281007	0.646939	1.61892	0.0509328
ENSG00000152990	ADGRA3	adhesion G protein-coupled receptor A3 [Source:HGNC Symbol;Acc:HGNC:13839]	0.955722	0.000261486	0.729274	0.0256937	1.23878	0.00336716
ENSG00000181790	ADGRB1	adhesion G protein-coupled receptor B1 [Source:HGNC Symbol;Acc:HGNC:943]	0.934934	0.0678077	1.07371	0.124876	0.761459	0.413615
ENSG00000121753	ADGRB2	adhesion G protein-coupled receptor B2 [Source:HGNC Symbol;Acc:HGNC:944]	0.383912	0.490676	-0.00308081	0.997529	0.867654	0.069178
ENSG00000135298	ADGRB3	adhesion G protein-coupled receptor B3 [Source:HGNC Symbol;Acc:HGNC:945]	0.388356	0.68706	0.0563131	0.971261	0.80341	0.556521
ENSG00000111452	ADGRD1	adhesion G protein-coupled receptor D1 [Source:HGNC Symbol;Acc:HGNC:19893]	0.745264	0.178935	1.72229	0.0310983	-0.476019	0.338211
ENSG00000180264	ADGRD2	adhesion G protein-coupled receptor D2 [Source:HGNC Symbol;Acc:HGNC:18651]	0.630669	0.35662	0.759679	0.356206	0.469407	0.734646
ENSG00000174837	ADGRE1	adhesion G protein-coupled receptor E1 [Source:HGNC Symbol;Acc:HGNC:3336]	1.33415	0.110188	0.844405	0.439605	1.94633	0.206583
ENSG00000127507	ADGRE2	adhesion G protein-coupled receptor E2 [Source:HGNC Symbol;Acc:HGNC:3337]	-0.840445	0.0287753	-1.20059	0.0370526	-0.390268	0.469401
ENSG00000123146	ADGRE5	adhesion G protein-coupled receptor E5 [Source:HGNC Symbol;Acc:HGNC:1711]	-1.09205	1.54206e-05	-1.0426	0.00399498	-1.15387	0.00710251
ENSG00000153292	ADGRF1	adhesion G protein-coupled receptor F1 [Source:HGNC Symbol;Acc:HGNC:18990]	1.01738	0.186903	0.284961	0.778761	1.9329	0.145822
ENSG00000164393	ADGRF2	adhesion G protein-coupled receptor F2 [Source:HGNC Symbol;Acc:HGNC:18991]	0.256449	0.689019	-0.223427	0.67783	0.856296	0.553701
ENSG00000173567	ADGRF3	adhesion G protein-coupled receptor F3 [Source:HGNC Symbol;Acc:HGNC:18989]	0.235838	0.725799	0.443637	0.0582955	-0.023911	0.988749
ENSG00000153294	ADGRF4	adhesion G protein-coupled receptor F4 [Source:HGNC Symbol;Acc:HGNC:19011]	0.347099	0.400276	0.444332	0.237694	0.225556	0.809653
ENSG00000069122	ADGRF5	adhesion G protein-coupled receptor F5 [Source:HGNC Symbol;Acc:HGNC:19030]	1.33071	0.181941	1.56468	0.299882	1.03826	0.519774
ENSG00000205336	ADGRG1	adhesion G protein-coupled receptor G1 [Source:HGNC Symbol;Acc:HGNC:4512]	-0.183724	0.504255	-0.0870693	0.845433	-0.304542	0.432321
ENSG00000173698	ADGRG2	adhesion G protein-coupled receptor G2 [Source:HGNC Symbol;Acc:HGNC:4516]	1.08127	0.287555	0.720586	0.614526	1.53213	0.393191
ENSG00000182885	ADGRG3	adhesion G protein-coupled receptor G3 [Source:HGNC Symbol;Acc:HGNC:13728]	0.234906	0.399243	0.445078	0.375365	-0.0278089	0.902696
ENSG00000156920	ADGRG4	adhesion G protein-coupled receptor G4 [Source:HGNC Symbol;Acc:HGNC:18992]	0.873265	0.160213	1.09856	0.214939	0.591646	0.583659
ENSG00000159618	ADGRG5	adhesion G protein-coupled receptor G5 [Source:HGNC Symbol;Acc:HGNC:19010]	0.552905	0.269686	0.144923	0.85876	1.06288	0.0850322
ENSG00000072071	ADGRL1	adhesion G protein-coupled receptor L1 [Source:HGNC Symbol;Acc:HGNC:20973]	0.736813	0.0866817	0.595111	0.0818896	0.91394	0.361853
ENSG00000150471	ADGRL3	adhesion G protein-coupled receptor L3 [Source:HGNC Symbol;Acc:HGNC:20974]	1.54986	0.0413934	0.506285	0.397292	2.85433	0.0610231
ENSG00000162618	ADGRL4	adhesion G protein-coupled receptor L4 [Source:HGNC Symbol;Acc:HGNC:20822]	-0.641579	0.497182	0.447618	0.685547	-2.00307	0.252725
ENSG00000164199	ADGRV1	adhesion G protein-coupled receptor V1 [Source:HGNC Symbol;Acc:HGNC:17416]	0.718722	0.473188	-0.252029	0.762159	1.93216	0.382253
ENSG00000187758	ADH1A	alcohol dehydrogenase 1A (class I), alpha polypeptide [Source:HGNC Symbol;Acc:HGNC:249]	0.805748	0.072556	0.218269	0.449242	1.5401	0.111516
ENSG00000196616	ADH1B	alcohol dehydrogenase 1B (class I), beta polypeptide [Source:HGNC Symbol;Acc:HGNC:250]	1.52104	0.023121	1.24515	0.131832	1.86589	0.154865
ENSG00000248144	ADH1C	alcohol dehydrogenase 1C (class I), gamma polypeptide [Source:HGNC Symbol;Acc:HGNC:251]	0.744743	0.0538594	0.487357	0.107616	1.06647	0.227799
ENSG00000198099	ADH4	alcohol dehydrogenase 4 (class II), pi polypeptide [Source:HGNC Symbol;Acc:HGNC:252]	1.16282	0.0485899	0.656142	0.308127	1.79617	0.126971
ENSG00000197894	ADH5	alcohol dehydrogenase 5 (class III), chi polypeptide [Source:HGNC Symbol;Acc:HGNC:253]	-0.0674971	0.69523	0.192228	0.323649	-0.392154	0.189241
ENSG00000196344	ADH7	alcohol dehydrogenase 7 (class IV), mu or sigma polypeptide [Source:HGNC Symbol;Acc:HGNC:256]	0.219017	0.73764	-0.211642	0.831748	0.757341	0.450528
ENSG00000147576	ADHFE1	alcohol dehydrogenase, iron containing 1 [Source:HGNC Symbol;Acc:HGNC:16354]	0.173937	0.233238	0.217895	0.161736	0.118989	0.702992
ENSG00000182551	ADI1	acireductone dioxygenase 1 [Source:HGNC Symbol;Acc:HGNC:30576]	0.12286	0.78664	0.0310573	0.971873	0.237614	0.050843
ENSG00000182035	ADIG	adipogenin [Source:HGNC Symbol;Acc:HGNC:28606]	0.32524	0.522596	0.118469	0.867733	0.583703	0.517683
ENSG00000181092	ADIPOQ	adiponectin, C1Q and collagen domain containing [Source:HGNC Symbol;Acc:HGNC:13633]	0.553212	0.227097	0.407681	0.502997	0.735127	0.391002
ENSG00000159346	ADIPOR1	adiponectin receptor 1 [Source:HGNC Symbol;Acc:HGNC:24040]	0.129937	0.604312	0.473569	0.0737258	-0.299603	0.52342
ENSG00000006831	ADIPOR2	adiponectin receptor 2 [Source:HGNC Symbol;Acc:HGNC:24041]	0.350566	0.0181482	0.388806	0.0967067	0.302766	0.172818
ENSG00000156110	ADK	adenosine kinase [Source:HGNC Symbol;Acc:HGNC:257]	0.0347022	0.878187	0.294271	0.298839	-0.289759	0.470823
ENSG00000148926	ADM	adrenomedullin [Source:HGNC Symbol;Acc:HGNC:259]	0.295464	0.724513	1.1662	0.254874	-0.792954	0.608447
ENSG00000101126	ADNP	activity dependent neuroprotector homeobox [Source:HGNC Symbol;Acc:HGNC:15766]	0.364167	0.0870665	0.417472	0.201645	0.297536	0.375224
ENSG00000101544	ADNP2	ADNP homeobox 2 [Source:HGNC Symbol;Acc:HGNC:23803]	0.460528	0.0668164	0.108836	0.461736	0.900144	0.093391
ENSG00000181915	ADO	2-aminoethanethiol dioxygenase [Source:HGNC Symbol;Acc:HGNC:23506]	0.327717	0.223678	-0.0191618	0.961196	0.761315	0.0210858
ENSG00000163485	ADORA1	adenosine A1 receptor [Source:HGNC Symbol;Acc:HGNC:262]	1.39509	0.0120542	0.835526	0.176352	2.09455	0.044358
ENSG00000128271	ADORA2A	adenosine A2a receptor [Source:HGNC Symbol;Acc:HGNC:263]	0.976797	0.155303	0.146032	0.712018	2.01525	0.193093
ENSG00000170425	ADORA2B	adenosine A2b receptor [Source:HGNC Symbol;Acc:HGNC:264]	-0.0868953	0.899399	0.715049	0.0584945	-1.08933	0.490598
ENSG00000159322	ADPGK	ADP dependent glucokinase [Source:HGNC Symbol;Acc:HGNC:25250]	0.607945	0.00900363	0.429758	0.233342	0.830678	0.000530408
ENSG00000144843	ADPRH	ADP-ribosylarginine hydrolase [Source:HGNC Symbol;Acc:HGNC:269]	-0.00235391	0.997619	1.41272	0.00481177	-1.7712	0.247235
ENSG00000116863	ADPRHL2	ADP-ribosylhydrolase like 2 [Source:HGNC Symbol;Acc:HGNC:21304]	0.457405	0.109174	0.502682	0.0655633	0.400808	0.528551
ENSG00000170222	ADPRM	ADP-ribose/CDP-alcohol diphosphatase, manganese dependent [Source:HGNC Symbol;Acc:HGNC:30925]	-0.188122	0.0425314	-0.0922306	0.414148	-0.307986	0.0596392
ENSG00000170214	ADRA1B	adrenoceptor alpha 1B [Source:HGNC Symbol;Acc:HGNC:278]	0.4506	0.223549	0.41578	0.195935	0.494125	0.562334
ENSG00000171873	ADRA1D	adrenoceptor alpha 1D [Source:HGNC Symbol;Acc:HGNC:280]	0.861782	0.0665122	0.786734	0.26513	0.955592	0.213217
ENSG00000274286	ADRA2B	adrenoceptor alpha 2B [Source:HGNC Symbol;Acc:HGNC:282]	1.3017	0.0810723	0.716556	0.264078	2.03312	0.219275
ENSG00000184160	ADRA2C	adrenoceptor alpha 2C [Source:HGNC Symbol;Acc:HGNC:283]	1.60039	0.0228946	0.420444	0.121622	3.07533	0.0264739
ENSG00000043591	ADRB1	adrenoceptor beta 1 [Source:HGNC Symbol;Acc:HGNC:285]	0.199511	0.805198	-0.211213	0.795631	0.712916	0.685311
ENSG00000169252	ADRB2	adrenoceptor beta 2 [Source:HGNC Symbol;Acc:HGNC:286]	0.628365	0.0840634	0.379394	0.317815	0.939579	0.218457
ENSG00000188778	ADRB3	adrenoceptor beta 3 [Source:HGNC Symbol;Acc:HGNC:288]	0.232067	0.39213	0.109135	0.784427	0.385732	0.391002
ENSG00000130706	ADRM1	adhesion regulating molecule 1 [Source:HGNC Symbol;Acc:HGNC:15759]	-0.323791	0.0417095	-0.17966	0.177014	-0.503955	0.148094
ENSG00000239900	ADSL	adenylosuccinate lyase [Source:HGNC Symbol;Acc:HGNC:291]	-0.429069	0.0376813	-0.644778	0.0707675	-0.159431	0.332115
ENSG00000035687	ADSS	adenylosuccinate synthase [Source:HGNC Symbol;Acc:HGNC:292]	0.659713	0.000631059	0.77867	0.00927799	0.511018	0.0599509
ENSG00000185100	ADSSL1	adenylosuccinate synthase like 1 [Source:HGNC Symbol;Acc:HGNC:20093]	0.0620435	0.827909	0.282916	0.0264294	-0.214048	0.757547
ENSG00000111863	ADTRP	androgen dependent TFPI regulating protein [Source:HGNC Symbol;Acc:HGNC:21214]	0.313842	0.692051	0.407082	0.553016	0.197291	0.914123
ENSG00000106624	AEBP1	AE binding protein 1 [Source:HGNC Symbol;Acc:HGNC:303]	1.52603	0.000951879	1.42565	6.57896e-05	1.65151	0.106025
ENSG00000139154	AEBP2	AE binding protein 2 [Source:HGNC Symbol;Acc:HGNC:24051]	0.190496	0.36235	0.0630109	0.700292	0.349853	0.469427
ENSG00000181026	AEN	apoptosis enhancing nuclease [Source:HGNC Symbol;Acc:HGNC:25722]	-0.0697151	0.572567	-0.112379	0.564618	-0.0163857	0.929447
ENSG00000104964	AES	amino-terminal enhancer of split [Source:HGNC Symbol;Acc:HGNC:307]	0.459134	0.0311567	0.313071	0.115362	0.641713	0.16732
ENSG00000196526	AFAP1	actin filament associated protein 1 [Source:HGNC Symbol;Acc:HGNC:24017]	0.291343	0.132334	0.239015	0.462895	0.356753	0.148586
ENSG00000157510	AFAP1L1	actin filament associated protein 1 like 1 [Source:HGNC Symbol;Acc:HGNC:26714]	0.871787	0.146755	0.0475719	0.915894	1.90206	0.128188
ENSG00000169129	AFAP1L2	actin filament associated protein 1 like 2 [Source:HGNC Symbol;Acc:HGNC:25901]	1.15957	0.0574739	0.509558	0.541025	1.97208	0.0327592
ENSG00000130396	AFDN	afadin, adherens junction formation factor [Source:HGNC Symbol;Acc:HGNC:7137]	0.780641	0.00772694	0.341273	0.177643	1.32985	0.00684723
ENSG00000172493	AFF1	AF4/FMR2 family member 1 [Source:HGNC Symbol;Acc:HGNC:7135]	0.121808	0.748735	0.435224	0.0190559	-0.269961	0.76747
ENSG00000155966	AFF2	AF4/FMR2 family member 2 [Source:HGNC Symbol;Acc:HGNC:3776]	0.184118	0.780341	0.0189285	0.979867	0.390605	0.777052
ENSG00000144218	AFF3	AF4/FMR2 family member 3 [Source:HGNC Symbol;Acc:HGNC:6473]	0.756943	0.136126	-0.0818913	0.861815	1.80549	0.0398274
ENSG00000072364	AFF4	AF4/FMR2 family member 4 [Source:HGNC Symbol;Acc:HGNC:17869]	0.558492	0.00221545	0.48126	0.0333324	0.655032	0.0639484
ENSG00000135537	AFG1L	AFG1 like ATPase [Source:HGNC Symbol;Acc:HGNC:16411]	-0.355023	0.274362	-0.00599404	0.984689	-0.791309	0.238888
ENSG00000141385	AFG3L2	AFG3 like matrix AAA peptidase subunit 2 [Source:HGNC Symbol;Acc:HGNC:315]	0.562337	0.00089857	0.53059	0.0312878	0.602021	0.0349409
ENSG00000079557	AFM	afamin [Source:HGNC Symbol;Acc:HGNC:316]	0.895933	0.151107	0.345252	0.236612	1.58428	0.2896
ENSG00000183077	AFMID	arylformamidase [Source:HGNC Symbol;Acc:HGNC:20910]	0.32905	0.0320143	0.271113	0.279151	0.401472	0.047481
ENSG00000119844	AFTPH	aftiphilin [Source:HGNC Symbol;Acc:HGNC:25951]	0.363704	0.0299327	0.527898	0.00715264	0.158462	0.593699
ENSG00000038002	AGA	aspartylglucosaminidase [Source:HGNC Symbol;Acc:HGNC:318]	-0.661873	0.107217	-0.178585	0.454294	-1.26598	0.171991
ENSG00000157985	AGAP1	ArfGAP with GTPase domain, ankyrin repeat and PH domain 1 [Source:HGNC Symbol;Acc:HGNC:16922]	0.897351	0.00320284	0.893962	0.046495	0.901589	0.0772613
ENSG00000135439	AGAP2	ArfGAP with GTPase domain, ankyrin repeat and PH domain 2 [Source:HGNC Symbol;Acc:HGNC:16921]	0.615056	0.228348	0.456589	0.62006	0.81314	0.0853187
ENSG00000133612	AGAP3	ArfGAP with GTPase domain, ankyrin repeat and PH domain 3 [Source:HGNC Symbol;Acc:HGNC:16923]	0.535384	0.0575618	0.298478	0.21966	0.831518	0.179584
ENSG00000188234	AGAP4	ArfGAP with GTPase domain, ankyrin repeat and PH domain 4 [Source:HGNC Symbol;Acc:HGNC:23459]	0.522348	0.120157	0.385803	0.511789	0.693028	0.0456464
ENSG00000172650	AGAP5	ArfGAP with GTPase domain, ankyrin repeat and PH domain 5 [Source:HGNC Symbol;Acc:HGNC:23467]	0.425227	0.267813	0.630283	0.213533	0.168908	0.811748
ENSG00000204149	AGAP6	ArfGAP with GTPase domain, ankyrin repeat and PH domain 6 [Source:HGNC Symbol;Acc:HGNC:23466]	0.325932	0.347266	-0.0871532	0.791626	0.842289	0.233585
ENSG00000204172	AGAP9	ArfGAP with GTPase domain, ankyrin repeat and PH domain 9 [Source:HGNC Symbol;Acc:HGNC:23463]	0.649681	0.0500521	0.364543	0.330925	1.0061	0.120774
ENSG00000165923	AGBL2	ATP/GTP binding protein like 2 [Source:HGNC Symbol;Acc:HGNC:26296]	1.13777	0.0218137	0.814029	0.126352	1.54246	0.132998
ENSG00000146856	AGBL3	ATP/GTP binding protein like 3 [Source:HGNC Symbol;Acc:HGNC:27981]	0.899941	0.0378309	0.841854	0.210219	0.97255	0.148424
ENSG00000186094	AGBL4	ATP/GTP binding protein like 4 [Source:HGNC Symbol;Acc:HGNC:25892]	0.419532	0.620578	0.263013	0.723563	0.615181	0.75217
ENSG00000084693	AGBL5	ATP/GTP binding protein like 5 [Source:HGNC Symbol;Acc:HGNC:26147]	0.294365	0.179378	0.361848	0.00583085	0.21001	0.689992
ENSG00000204305	AGER	advanced glycosylation end-product specific receptor [Source:HGNC Symbol;Acc:HGNC:320]	0.147123	0.346594	0.264821	0.373901	0	1
ENSG00000173744	AGFG1	ArfGAP with FG repeats 1 [Source:HGNC Symbol;Acc:HGNC:5175]	-0.128203	0.590668	0.106186	0.57026	-0.42119	0.429166
ENSG00000106351	AGFG2	ArfGAP with FG repeats 2 [Source:HGNC Symbol;Acc:HGNC:5177]	0.807139	0.0183065	0.940655	0.112686	0.640245	0.0970715
ENSG00000164252	AGGF1	angiogenic factor with G-patch and FHA domains 1 [Source:HGNC Symbol;Acc:HGNC:24684]	0.346928	0.0775867	0.20453	0.494484	0.524926	0.0644498
ENSG00000006530	AGK	acylglycerol kinase [Source:HGNC Symbol;Acc:HGNC:21869]	-0.213812	0.587349	0.0084885	0.95077	-0.491688	0.617428
ENSG00000162688	AGL	amylo-alpha-1, 6-glucosidase, 4-alpha-glucanotransferase [Source:HGNC Symbol;Acc:HGNC:321]	0.447826	0.0890791	0.821261	0.0437864	-0.0189688	0.942069
ENSG00000116771	AGMAT	agmatinase [Source:HGNC Symbol;Acc:HGNC:18407]	-1.1416	0.107193	-1.22983	0.197138	-1.0313	0.434425
ENSG00000187546	AGMO	alkylglycerol monooxygenase [Source:HGNC Symbol;Acc:HGNC:33784]	1.51182	0.0400376	0.799453	0.191257	2.40229	0.133444
ENSG00000092847	AGO1	argonaute 1, RISC catalytic component [Source:HGNC Symbol;Acc:HGNC:3262]	0.315257	0.120931	0.46218	0.0744492	0.131604	0.724929
ENSG00000123908	AGO2	argonaute 2, RISC catalytic component [Source:HGNC Symbol;Acc:HGNC:3263]	0.209623	0.494431	0.0228244	0.950852	0.443122	0.463766
ENSG00000126070	AGO3	argonaute 3, RISC catalytic component [Source:HGNC Symbol;Acc:HGNC:18421]	1.18072	3.07868e-05	0.90835	0.000555184	1.52118	0.00396038
ENSG00000134698	AGO4	argonaute 4, RISC catalytic component [Source:HGNC Symbol;Acc:HGNC:18424]	0.702276	0.018766	0.765854	0.0595297	0.622803	0.253546
ENSG00000169692	AGPAT2	1-acylglycerol-3-phosphate O-acyltransferase 2 [Source:HGNC Symbol;Acc:HGNC:325]	0.743484	0.0544021	0.510927	0.277704	1.03418	0.16833
ENSG00000160216	AGPAT3	1-acylglycerol-3-phosphate O-acyltransferase 3 [Source:HGNC Symbol;Acc:HGNC:326]	0.247919	0.232849	0.351204	0.275234	0.118814	0.706861
ENSG00000026652	AGPAT4	1-acylglycerol-3-phosphate O-acyltransferase 4 [Source:HGNC Symbol;Acc:HGNC:20885]	-0.300175	0.701069	-1.22006	0.37425	0.84968	0.104134
ENSG00000155189	AGPAT5	1-acylglycerol-3-phosphate O-acyltransferase 5 [Source:HGNC Symbol;Acc:HGNC:20886]	-0.710047	0.00410501	-0.389326	0.0137368	-1.11095	0.0298124
ENSG00000018510	AGPS	alkylglycerone phosphate synthase [Source:HGNC Symbol;Acc:HGNC:327]	0.125444	0.56641	0.174119	0.443344	0.0645997	0.892108
ENSG00000106541	AGR2	anterior gradient 2, protein disulphide isomerase family member [Source:HGNC Symbol;Acc:HGNC:328]	0.429189	0.498839	0.463981	0.635507	0.385699	0.701177
ENSG00000173467	AGR3	anterior gradient 3, protein disulphide isomerase family member [Source:HGNC Symbol;Acc:HGNC:24167]	0.543664	0.392411	0.235293	0.750523	0.929129	0.472592
ENSG00000188157	AGRN	agrin [Source:HGNC Symbol;Acc:HGNC:329]	0.0959747	0.640154	-0.120135	0.572931	0.366112	0.378938
ENSG00000159723	AGRP	agouti related neuropeptide [Source:HGNC Symbol;Acc:HGNC:330]	0.0388029	0.947131	-0.848901	0.0976255	1.14843	0.31978
ENSG00000135744	AGT	angiotensinogen [Source:HGNC Symbol;Acc:HGNC:333]	-2.5742	0.000640265	-3.64404	0.000876936	-1.2369	0.00080651
ENSG00000135049	AGTPBP1	ATP/GTP binding protein 1 [Source:HGNC Symbol;Acc:HGNC:17258]	0.340542	0.224948	0.502938	0.246773	0.137547	0.744507
ENSG00000144891	AGTR1	angiotensin II receptor type 1 [Source:HGNC Symbol;Acc:HGNC:336]	0.879895	0.186124	0.138393	0.674086	1.80677	0.242602
ENSG00000180772	AGTR2	angiotensin II receptor type 2 [Source:HGNC Symbol;Acc:HGNC:338]	0.0846854	0.608912	0.254865	0.373901	-0.12804	0.391002
ENSG00000177674	AGTRAP	angiotensin II receptor associated protein [Source:HGNC Symbol;Acc:HGNC:13539]	-0.688699	7.77545e-05	-0.656438	0.0152266	-0.729024	0.00381324
ENSG00000172482	AGXT	alanine--glyoxylate and serine--pyruvate aminotransferase [Source:HGNC Symbol;Acc:HGNC:341]	0.192741	0.573951	-0.248373	0.56892	0.744132	0.193713
ENSG00000113492	AGXT2	alanine--glyoxylate aminotransferase 2 [Source:HGNC Symbol;Acc:HGNC:14412]	0.271862	0.696771	0.180129	0.85505	0.386528	0.755456
ENSG00000153207	AHCTF1	AT-hook containing transcription factor 1 [Source:HGNC Symbol;Acc:HGNC:24618]	0.246276	0.103267	0.163766	0.52849	0.349413	0.0260283
ENSG00000101444	AHCY	adenosylhomocysteinase [Source:HGNC Symbol;Acc:HGNC:343]	-0.995138	3.91961e-05	-1.05178	0.00842361	-0.924339	0.00202569
ENSG00000168710	AHCYL1	adenosylhomocysteinase like 1 [Source:HGNC Symbol;Acc:HGNC:344]	-0.0798611	0.598322	-0.181491	0.475899	0.0471768	0.798454
ENSG00000158467	AHCYL2	adenosylhomocysteinase like 2 [Source:HGNC Symbol;Acc:HGNC:22204]	1.90927	0.000746	2.53866	0.00540758	1.12252	0.0173763
ENSG00000126705	AHDC1	AT-hook DNA binding motif containing 1 [Source:HGNC Symbol;Acc:HGNC:25230]	1.03591	0.00166973	0.943074	0.0839102	1.15194	0.0010826
ENSG00000135541	AHI1	Abelson helper integration site 1 [Source:HGNC Symbol;Acc:HGNC:21575]	-0.00594919	0.958759	-0.126351	0.533747	0.144553	0.0919613
ENSG00000124942	AHNAK	AHNAK nucleoprotein [Source:HGNC Symbol;Acc:HGNC:347]	1.36745	0.00299284	1.52078	0.0416954	1.17579	0.0662506
ENSG00000185567	AHNAK2	AHNAK nucleoprotein 2 [Source:HGNC Symbol;Acc:HGNC:20125]	-0.624956	0.368723	-0.898295	0.497122	-0.283282	0.428414
ENSG00000106546	AHR	aryl hydrocarbon receptor [Source:HGNC Symbol;Acc:HGNC:348]	1.25236	0.00396342	1.49679	0.0490163	0.94682	0.0274638
ENSG00000063438	AHRR	aryl-hydrocarbon receptor repressor [Source:HGNC Symbol;Acc:HGNC:346]	1.06973	0.00650577	0.990682	0.00198185	1.16853	0.18965
ENSG00000100591	AHSA1	activator of HSP90 ATPase activity 1 [Source:HGNC Symbol;Acc:HGNC:1189]	-0.358929	0.000522596	-0.338379	0.0159297	-0.384617	0.0416303
ENSG00000145192	AHSG	alpha 2-HS glycoprotein [Source:HGNC Symbol;Acc:HGNC:349]	0.682979	0.143502	0.473245	0.332235	0.945147	0.345278
ENSG00000169877	AHSP	alpha hemoglobin stabilizing protein [Source:HGNC Symbol;Acc:HGNC:18075]	0.586721	0.427046	0.487036	0.463322	0.711327	0.673511
ENSG00000111732	AICDA	activation induced cytidine deaminase [Source:HGNC Symbol;Acc:HGNC:13203]	1.18928	0.152341	0.56058	0.605247	1.97515	0.187925
ENSG00000186063	AIDA	axin interactor, dorsalization associated [Source:HGNC Symbol;Acc:HGNC:25761]	0.244502	0.231307	0.347532	0.327846	0.115713	0.609668
ENSG00000126878	AIF1L	allograft inflammatory factor 1 like [Source:HGNC Symbol;Acc:HGNC:28904]	1.60799	0.000633204	1.92849	0.00474347	1.20735	0.0906116
ENSG00000156709	AIFM1	apoptosis inducing factor mitochondria associated 1 [Source:HGNC Symbol;Acc:HGNC:8768]	-1.18233	4.33364e-05	-1.03118	0.00464608	-1.37128	0.00998017
ENSG00000042286	AIFM2	apoptosis inducing factor, mitochondria associated 2 [Source:HGNC Symbol;Acc:HGNC:21411]	-0.531133	0.0162706	-0.391256	0.0852429	-0.705979	0.130489
ENSG00000183773	AIFM3	apoptosis inducing factor, mitochondria associated 3 [Source:HGNC Symbol;Acc:HGNC:26398]	-0.628	0.378136	0.159859	0.838243	-1.61282	0.243173
ENSG00000146416	AIG1	androgen induced 1 [Source:HGNC Symbol;Acc:HGNC:21607]	0.00494628	0.984397	0.288296	0.079341	-0.349241	0.542618
ENSG00000163568	AIM2	absent in melanoma 2 [Source:HGNC Symbol;Acc:HGNC:357]	0.371705	0.563291	0.224041	0.72369	0.556284	0.696676
ENSG00000164022	AIMP1	aminoacyl tRNA synthetase complex interacting multifunctional protein 1 [Source:HGNC Symbol;Acc:HGNC:10648]	0.025437	0.775217	0.0460173	0.743231	-0.00028846	0.998295
ENSG00000106305	AIMP2	aminoacyl tRNA synthetase complex interacting multifunctional protein 2 [Source:HGNC Symbol;Acc:HGNC:20609]	-0.742039	0.000167328	-0.701996	0.0149147	-0.792093	0.0153873
ENSG00000110711	AIP	aryl hydrocarbon receptor interacting protein [Source:HGNC Symbol;Acc:HGNC:358]	-0.0807167	0.606135	-0.0831418	0.130092	-0.0776855	0.844718
ENSG00000129221	AIPL1	aryl hydrocarbon receptor interacting protein like 1 [Source:HGNC Symbol;Acc:HGNC:359]	1.14382	0.0534677	0.684469	0.19725	1.71801	0.185545
ENSG00000160224	AIRE	autoimmune regulator [Source:HGNC Symbol;Acc:HGNC:360]	-0.0148024	0.973228	-0.319525	0.562247	0.366101	0.66422
ENSG00000129474	AJUBA	ajuba LIM protein [Source:HGNC Symbol;Acc:HGNC:20250]	0.947475	0.0108436	0.879556	0.15687	1.03238	0.0265999
ENSG00000106992	AK1	adenylate kinase 1 [Source:HGNC Symbol;Acc:HGNC:361]	0.460077	0.0508279	0.191024	0.221576	0.796394	0.126808
ENSG00000004455	AK2	adenylate kinase 2 [Source:HGNC Symbol;Acc:HGNC:362]	-0.183781	0.159442	-0.0809374	0.525974	-0.312335	0.262905
ENSG00000147853	AK3	adenylate kinase 3 [Source:HGNC Symbol;Acc:HGNC:17376]	0.578411	0.00457863	0.607039	0.0537707	0.542626	0.0888719
ENSG00000162433	AK4	adenylate kinase 4 [Source:HGNC Symbol;Acc:HGNC:363]	-0.634502	0.0414285	-0.436589	0.278674	-0.881893	0.122688
ENSG00000154027	AK5	adenylate kinase 5 [Source:HGNC Symbol;Acc:HGNC:365]	0.962782	0.178204	0.792256	0.415953	1.17594	0.370593
ENSG00000085231	AK6	adenylate kinase 6 [Source:HGNC Symbol;Acc:HGNC:49151]	-0.040069	0.878189	0.166671	0.661071	-0.298494	0.479616
ENSG00000140057	AK7	adenylate kinase 7 [Source:HGNC Symbol;Acc:HGNC:20091]	-0.184312	0.643906	-0.0559494	0.874378	-0.344766	0.704909
ENSG00000155085	AK9	adenylate kinase 9 [Source:HGNC Symbol;Acc:HGNC:33814]	0.59188	0.0380105	0.366293	0.148443	0.873864	0.161717
ENSG00000231824	AKAIN1	A-kinase anchor inhibitor 1 [Source:HGNC Symbol;Acc:HGNC:28285]	0.250483	0.220835	0.117234	0.373901	0.417044	0.391002
ENSG00000121057	AKAP1	A-kinase anchoring protein 1 [Source:HGNC Symbol;Acc:HGNC:367]	0.266411	0.0572284	0.340549	0.140067	0.173738	0.343953
ENSG00000108599	AKAP10	A-kinase anchoring protein 10 [Source:HGNC Symbol;Acc:HGNC:368]	0.521377	0.000704389	0.604414	0.00775682	0.41758	0.0816313
ENSG00000023516	AKAP11	A-kinase anchoring protein 11 [Source:HGNC Symbol;Acc:HGNC:369]	0.651426	7.88803e-06	0.690693	0.000354404	0.602342	0.0194699
ENSG00000131016	AKAP12	A-kinase anchoring protein 12 [Source:HGNC Symbol;Acc:HGNC:370]	0.52265	0.0122747	0.799147	0.013247	0.17703	0.363479
ENSG00000170776	AKAP13	A-kinase anchoring protein 13 [Source:HGNC Symbol;Acc:HGNC:371]	-0.0955939	0.432853	-0.202575	0.156729	0.0381322	0.871713
ENSG00000186471	AKAP14	A-kinase anchoring protein 14 [Source:HGNC Symbol;Acc:HGNC:24061]	1.31727	0.00353121	1.42338	0.00209592	1.18462	0.207665
ENSG00000197976	AKAP17A	A-kinase anchoring protein 17A [Source:HGNC Symbol;Acc:HGNC:18783]	0.924386	0.000219275	0.712435	0.00109614	1.18932	0.0216725
ENSG00000241978	AKAP2	A-kinase anchoring protein 2 [Source:HGNC Symbol;Acc:HGNC:372]	0.477381	0.325079	0.376025	0.595968	0.604075	0.464472
ENSG00000111254	AKAP3	A-kinase anchoring protein 3 [Source:HGNC Symbol;Acc:HGNC:373]	0.491857	0.460975	0.801203	0.0114415	0.105175	0.94881
ENSG00000147081	AKAP4	A-kinase anchoring protein 4 [Source:HGNC Symbol;Acc:HGNC:374]	0.452781	0.207546	0.515353	0.373901	0.374566	0.47159
ENSG00000179841	AKAP5	A-kinase anchoring protein 5 [Source:HGNC Symbol;Acc:HGNC:375]	-0.020507	0.97173	-0.830819	0.265223	0.992383	0.285307
ENSG00000151320	AKAP6	A-kinase anchoring protein 6 [Source:HGNC Symbol;Acc:HGNC:376]	1.06004	0.00209838	1.12056	0.00497675	0.984389	0.15351
ENSG00000118507	AKAP7	A-kinase anchoring protein 7 [Source:HGNC Symbol;Acc:HGNC:377]	0.522656	0.156541	0.162976	0.612945	0.972258	0.222537
ENSG00000105127	AKAP8	A-kinase anchoring protein 8 [Source:HGNC Symbol;Acc:HGNC:378]	0.606472	0.00091787	0.578779	0.0352999	0.641089	0.0294121
ENSG00000011243	AKAP8L	A-kinase anchoring protein 8 like [Source:HGNC Symbol;Acc:HGNC:29857]	-0.200423	0.386132	-0.196768	0.584552	-0.204992	0.569952
ENSG00000127914	AKAP9	A-kinase anchoring protein 9 [Source:HGNC Symbol;Acc:HGNC:379]	0.513548	5.74063e-05	0.59795	0.00154448	0.408046	0.0262611
ENSG00000166452	AKIP1	A-kinase interacting protein 1 [Source:HGNC Symbol;Acc:HGNC:1170]	-0.363007	0.170434	-0.0930781	0.681352	-0.700418	0.220703
ENSG00000174574	AKIRIN1	akirin 1 [Source:HGNC Symbol;Acc:HGNC:25744]	0.00784627	0.947363	0.144262	0.376332	-0.162673	0.395778
ENSG00000135334	AKIRIN2	akirin 2 [Source:HGNC Symbol;Acc:HGNC:21407]	0.864253	0.0484825	0.918369	0.0984005	0.796607	0.350176
ENSG00000106948	AKNA	AT-hook transcription factor [Source:HGNC Symbol;Acc:HGNC:24108]	0.715164	0.0263607	0.490089	0.162863	0.996508	0.129756
ENSG00000162641	AKNAD1	AKNA domain containing 1 [Source:HGNC Symbol;Acc:HGNC:28398]	-1.0722	0.164939	-0.957919	0.200944	-1.21505	0.480439
ENSG00000117448	AKR1A1	aldo-keto reductase family 1 member A1 [Source:HGNC Symbol;Acc:HGNC:380]	-0.242613	0.107496	-0.496428	0.0332907	0.0746562	0.428923
ENSG00000085662	AKR1B1	aldo-keto reductase family 1 member B [Source:HGNC Symbol;Acc:HGNC:381]	-0.592799	0.262797	-0.380426	0.170161	-0.858266	0.50992
ENSG00000227471	AKR1B15	aldo-keto reductase family 1 member B15 [Source:HGNC Symbol;Acc:HGNC:37281]	0.278421	0.356131	0.0252264	0.913331	0.594915	0.386282
ENSG00000151632	AKR1C2	aldo-keto reductase family 1 member C2 [Source:HGNC Symbol;Acc:HGNC:385]	0.801084	0.144975	0.624412	0.270983	1.02192	0.391719
ENSG00000196139	AKR1C3	aldo-keto reductase family 1 member C3 [Source:HGNC Symbol;Acc:HGNC:386]	0.932851	0.254669	0.0508267	0.967843	2.03538	0.0483315
ENSG00000122787	AKR1D1	aldo-keto reductase family 1 member D1 [Source:HGNC Symbol;Acc:HGNC:388]	1.06919	0.239197	0.160606	0.880477	2.20492	0.198126
ENSG00000053371	AKR7A2	aldo-keto reductase family 7 member A2 [Source:HGNC Symbol;Acc:HGNC:389]	0.0893473	0.410659	-0.0646031	0.598662	0.281785	0.140346
ENSG00000162482	AKR7A3	aldo-keto reductase family 7 member A3 [Source:HGNC Symbol;Acc:HGNC:390]	0.480579	0.175874	0.473459	0.0608828	0.489479	0.563809
ENSG00000142208	AKT1	AKT serine/threonine kinase 1 [Source:HGNC Symbol;Acc:HGNC:391]	0.253716	0.296867	-0.0744795	0.8038	0.66396	0.0978061
ENSG00000204673	AKT1S1	AKT1 substrate 1 [Source:HGNC Symbol;Acc:HGNC:28426]	0.0865356	0.616276	-0.0193793	0.907777	0.218929	0.562413
ENSG00000105221	AKT2	AKT serine/threonine kinase 2 [Source:HGNC Symbol;Acc:HGNC:392]	0.280353	0.211161	0.110305	0.651048	0.492914	0.28347
ENSG00000117020	AKT3	AKT serine/threonine kinase 3 [Source:HGNC Symbol;Acc:HGNC:393]	-0.0943514	0.684798	-0.150278	0.713254	-0.0244429	0.924685
ENSG00000166971	AKTIP	AKT interacting protein [Source:HGNC Symbol;Acc:HGNC:16710]	-0.537365	0.520479	0.445835	0.164113	-1.76637	0.369762
ENSG00000261732	AL031708.1	novel transcript	0.859144	0.0133979	0.573158	0.170934	1.21663	0.0598814
ENSG00000254553	AL033529.1	novel transcript	0.228069	0.335974	0.254155	0.442583	0.195462	0.647105
ENSG00000260861	AL049634.2	novel protein, SIRPB1-SIRPD readthrough	0.142684	0.346594	0	1	0.321038	0.391002
ENSG00000213204	AL049697.1	novel transcript, C6orf165-SLC35A1 readthrough	1.21998	0.0742057	1.25259	0.200663	1.17921	0.323729
ENSG00000258466	AL049779.1	novel protein	0.143918	0.734893	0.281166	0.67137	-0.0276412	0.966253
ENSG00000273259	AL049839.2	novel transcript	0.00284265	0.993899	-0.251983	0.643637	0.321375	0.595204
ENSG00000257065	AL049844.1	novel transcript	-0.111521	0.817266	-0.596233	0.246095	0.494369	0.611858
ENSG00000255275	AL080251.1	novel transcript	0.126014	0.44305	0.154703	0.373901	0.0901526	0.799541
ENSG00000255330	AL096711.2	novel transcript	0.0757952	0.875478	0.592065	0.0775055	-0.569541	0.602224
ENSG00000258790	AL121594.1	novel transcript	-0.321988	0.249735	-0.644502	0.0993927	0.081155	0.849782
ENSG00000270299	AL121758.1	novel protein	0.0369353	0.909286	0.352096	0.181966	-0.357016	0.619841
ENSG00000259522	AL136295.4	novel transcript	0.0874964	0.346594	0	1	0.196867	0.391002
ENSG00000259529	AL136295.5	novel transcript	0.602995	0.373542	0.584355	0.543695	0.626295	0.601766
ENSG00000274322	AL136531.2	novel transcript	0.106311	0.480484	0.312498	0.177903	-0.151424	0.391002
ENSG00000255872	AL138752.2	novel transcript	0.281778	0.270799	-0.0718082	0.782328	0.72376	0.132933
ENSG00000258465	AL139011.2	novel protein	1.26347	0.117069	0.771025	0.564775	1.87902	0.0511818
ENSG00000274944	AL139260.3		0.351079	0.201648	0.631943	0.215609	0	1
ENSG00000203546	AL139353.1	novel protein	0.282881	0.631478	-0.202829	0.842058	0.890018	0.135666
ENSG00000249141	AL159163.1	novel protein	-0.234606	0.320468	-0.249914	0.552186	-0.215472	0.391002
ENSG00000187186	AL162231.1	uncharacterized LOC730098 [Source:NCBI gene;Acc:730098]	-0.0594477	0.879777	0.0212885	0.936799	-0.160368	0.865552
ENSG00000259060	AL163195.3	novel protein	0.171095	0.346594	0	1	0.384965	0.391002
ENSG00000272442	AL353588.1	novel protein, TMEM151B-SPATS1 readtrough	0.13728	0.836244	-0.503079	0.379112	0.937728	0.519738
ENSG00000278384	AL354822.1		0.708845	0.0993517	0.269891	0.40289	1.25754	0.188009
ENSG00000256407	AL357673.1	novel transcript	0.413501	0.230561	0.551041	0.385073	0.241576	0.391002
ENSG00000273167	AL359736.1	novel transcript	0.0223726	0.88394	0.0402707	0.893106	0	1
ENSG00000124593	AL365205.1	novel transcript	-0.738091	0.158859	-0.101357	0.529948	-1.53401	0.21132
ENSG00000243501	AL365232.1	novel transcript	0.137711	0.709721	0.129855	0.775274	0.147531	0.842302
ENSG00000237378	AL445989.1	keratin-associated protein 21-1-like [Source:NCBI gene;Acc:112267897]	0.26348	0.456307	-0.108434	0.373901	0.728372	0.391002
ENSG00000274068	AL449266.1	novel protein	0.120084	0.589978	-0.0842775	0.815431	0.375536	0.174689
ENSG00000256029	AL590560.1		0.0640318	0.346594	0.115257	0.373901	0	1
ENSG00000270149	AL591806.3	novel transcript, TSTD1 - F11R readthrough	0.0583776	0.658486	-0.0881814	0.450627	0.241576	0.391002
ENSG00000273748	AL592183.1		0.935156	0.000103572	0.936911	0.00329505	0.932962	0.0369086
ENSG00000197991	AL592490.1		-0.982742	0.087211	-0.923696	0.0579803	-1.05655	0.425306
ENSG00000271810	AL603832.3	novel protein, PPM1J-RHOC readthrough	0.050215	0.346594	0.090387	0.373901	0	1
ENSG00000250719	AL672043.1	uncharacterized LOC110117498 [Source:NCBI gene;Acc:110117498]	-0.0549303	0.346594	0	1	-0.123593	0.391002
ENSG00000259916	AL845331.2	putative aquaporin-7-like protein 3 [Source:NCBI gene;Acc:100509620]	-0.0460604	0.739172	0.0382303	0.867909	-0.151424	0.391002
ENSG00000148218	ALAD	aminolevulinate dehydratase [Source:HGNC Symbol;Acc:HGNC:395]	0.0636886	0.781158	-0.0169554	0.947888	0.164494	0.730768
ENSG00000023330	ALAS1	5'-aminolevulinate synthase 1 [Source:HGNC Symbol;Acc:HGNC:396]	-0.841647	0.0363882	-0.43224	0.0305034	-1.35341	0.148293
ENSG00000163631	ALB	albumin [Source:HGNC Symbol;Acc:HGNC:399]	0.907591	0.309934	0.0963398	0.921698	1.92166	0.283658
ENSG00000170017	ALCAM	activated leukocyte cell adhesion molecule [Source:HGNC Symbol;Acc:HGNC:400]	-0.0922719	0.70371	-0.292323	0.471121	0.157791	0.582059
ENSG00000161618	ALDH16A1	aldehyde dehydrogenase 16 family member A1 [Source:HGNC Symbol;Acc:HGNC:28114]	0.200113	0.424195	0.0921872	0.692346	0.335021	0.550565
ENSG00000059573	ALDH18A1	aldehyde dehydrogenase 18 family member A1 [Source:HGNC Symbol;Acc:HGNC:9722]	0.362489	0.0344268	0.376873	0.128769	0.344509	0.243425
ENSG00000165092	ALDH1A1	aldehyde dehydrogenase 1 family member A1 [Source:HGNC Symbol;Acc:HGNC:402]	2.14908	0.0241071	2.0949	0.208876	2.21679	0.0306737
ENSG00000128918	ALDH1A2	aldehyde dehydrogenase 1 family member A2 [Source:HGNC Symbol;Acc:HGNC:15472]	-0.878809	0.0766536	-1.19791	0.16272	-0.479934	0.369733
ENSG00000184254	ALDH1A3	aldehyde dehydrogenase 1 family member A3 [Source:HGNC Symbol;Acc:HGNC:409]	0.0114985	0.975542	0.275053	0.641759	-0.317945	0.553403
ENSG00000137124	ALDH1B1	aldehyde dehydrogenase 1 family member B1 [Source:HGNC Symbol;Acc:HGNC:407]	-0.395179	0.0294514	-0.250515	0.359239	-0.57601	0.0207746
ENSG00000144908	ALDH1L1	aldehyde dehydrogenase 1 family member L1 [Source:HGNC Symbol;Acc:HGNC:3978]	-0.720638	0.294432	0.105523	0.83032	-1.75334	0.245261
ENSG00000136010	ALDH1L2	aldehyde dehydrogenase 1 family member L2 [Source:HGNC Symbol;Acc:HGNC:26777]	0.425425	0.27355	1.09341	0.00214164	-0.409552	0.525733
ENSG00000111275	ALDH2	aldehyde dehydrogenase 2 family member [Source:HGNC Symbol;Acc:HGNC:404]	0.433494	0.16386	0.887222	0.0541697	-0.133665	0.709904
ENSG00000072210	ALDH3A2	aldehyde dehydrogenase 3 family member A2 [Source:HGNC Symbol;Acc:HGNC:403]	0.355481	0.117897	0.518587	0.105522	0.151599	0.689962
ENSG00000006534	ALDH3B1	aldehyde dehydrogenase 3 family member B1 [Source:HGNC Symbol;Acc:HGNC:410]	-0.0353162	0.87504	-0.249014	0.513982	0.231805	0.325311
ENSG00000132746	ALDH3B2	aldehyde dehydrogenase 3 family member B2 [Source:HGNC Symbol;Acc:HGNC:411]	0.0633239	0.844791	0.138393	0.674086	-0.0305121	0.96571
ENSG00000159423	ALDH4A1	aldehyde dehydrogenase 4 family member A1 [Source:HGNC Symbol;Acc:HGNC:406]	-0.77592	0.157222	0.0689088	0.8928	-1.83196	0.0681818
ENSG00000112294	ALDH5A1	aldehyde dehydrogenase 5 family member A1 [Source:HGNC Symbol;Acc:HGNC:408]	0.89191	0.000155833	0.765247	0.00455704	1.05024	0.0245208
ENSG00000119711	ALDH6A1	aldehyde dehydrogenase 6 family member A1 [Source:HGNC Symbol;Acc:HGNC:7179]	0.0525244	0.814833	0.289094	0.193261	-0.243188	0.599824
ENSG00000164904	ALDH7A1	aldehyde dehydrogenase 7 family member A1 [Source:HGNC Symbol;Acc:HGNC:877]	0.0796889	0.650959	-0.108411	0.636341	0.314814	0.302723
ENSG00000118514	ALDH8A1	aldehyde dehydrogenase 8 family member A1 [Source:HGNC Symbol;Acc:HGNC:15471]	1.06634	0.282989	0.169583	0.766884	2.18728	0.349931
ENSG00000143149	ALDH9A1	aldehyde dehydrogenase 9 family member A1 [Source:HGNC Symbol;Acc:HGNC:412]	-0.00457094	0.979447	0.174327	0.418518	-0.228193	0.491055
ENSG00000149925	ALDOA	aldolase, fructose-bisphosphate A [Source:HGNC Symbol;Acc:HGNC:414]	-0.863299	0.000765003	-0.690862	0.0092812	-1.07884	0.0409591
ENSG00000136872	ALDOB	aldolase, fructose-bisphosphate B [Source:HGNC Symbol;Acc:HGNC:417]	0.809478	0.0158336	0.698528	0.0794512	0.948166	0.161385
ENSG00000109107	ALDOC	aldolase, fructose-bisphosphate C [Source:HGNC Symbol;Acc:HGNC:418]	-0.222438	0.476414	0.0179359	0.927617	-0.522906	0.478994
ENSG00000033011	ALG1	ALG1, chitobiosyldiphosphodolichol beta-mannosyltransferase [Source:HGNC Symbol;Acc:HGNC:18294]	-0.416217	0.235702	0.126239	0.227301	-1.09429	0.158648
ENSG00000139133	ALG10	ALG10, alpha-1,2-glucosyltransferase [Source:HGNC Symbol;Acc:HGNC:23162]	-0.945436	0.286614	-0.435886	0.735169	-1.58237	0.282192
ENSG00000175548	ALG10B	ALG10B, alpha-1,2-glucosyltransferase [Source:HGNC Symbol;Acc:HGNC:31088]	0.0699927	0.815933	0.422312	0.0856297	-0.370406	0.567098
ENSG00000253710	ALG11	ALG11, alpha-1,2-mannosyltransferase [Source:HGNC Symbol;Acc:HGNC:32456]	-0.323519	0.485023	0.272342	0.263361	-1.06834	0.309361
ENSG00000182858	ALG12	ALG12, alpha-1,6-mannosyltransferase [Source:HGNC Symbol;Acc:HGNC:19358]	0.0688104	0.72681	0.448206	0.00768154	-0.405435	0.218864
ENSG00000101901	ALG13	ALG13, UDP-N-acetylglucosaminyltransferase subunit [Source:HGNC Symbol;Acc:HGNC:30881]	-0.142507	0.30449	-0.304192	0.160192	0.0595998	0.729764
ENSG00000172339	ALG14	ALG14, UDP-N-acetylglucosaminyltransferase subunit [Source:HGNC Symbol;Acc:HGNC:28287]	-0.315575	0.255282	-0.0922889	0.607609	-0.594683	0.360678
ENSG00000189366	ALG1L	ALG1, chitobiosyldiphosphodolichol beta-mannosyltransferase like [Source:HGNC Symbol;Acc:HGNC:33721]	0.260107	0.551174	0.807231	0.239428	-0.423799	0.411872
ENSG00000251287	ALG1L2	ALG1, chitobiosyldiphosphodolichol beta-mannosyltransferase like 2 [Source:HGNC Symbol;Acc:HGNC:37258]	-0.227586	0.664834	0.226178	0.785327	-0.79479	0.265256
ENSG00000119523	ALG2	ALG2, alpha-1,3/1,6-mannosyltransferase [Source:HGNC Symbol;Acc:HGNC:23159]	0.435859	0.0909507	0.514522	0.192276	0.337531	0.407239
ENSG00000214160	ALG3	ALG3, alpha-1,3- mannosyltransferase [Source:HGNC Symbol;Acc:HGNC:23056]	-0.430932	0.112327	-0.14476	0.655386	-0.788648	0.109838
ENSG00000120697	ALG5	ALG5, dolichyl-phosphate beta-glucosyltransferase [Source:HGNC Symbol;Acc:HGNC:20266]	-0.143013	0.406833	0.0912773	0.488735	-0.435876	0.231156
ENSG00000088035	ALG6	ALG6, alpha-1,3-glucosyltransferase [Source:HGNC Symbol;Acc:HGNC:23157]	0.477161	0.145576	0.890177	0.00495375	-0.0391089	0.949523
ENSG00000159063	ALG8	ALG8, alpha-1,3-glucosyltransferase [Source:HGNC Symbol;Acc:HGNC:23161]	-0.666978	0.0358703	-0.317885	0.257469	-1.10334	0.0950643
ENSG00000086848	ALG9	ALG9, alpha-1,2-mannosyltransferase [Source:HGNC Symbol;Acc:HGNC:15672]	0.213069	0.415413	0.228323	0.626869	0.194001	0.467709
ENSG00000171094	ALK	ALK receptor tyrosine kinase [Source:HGNC Symbol;Acc:HGNC:427]	-1.21284	0.0350367	-1.79044	0.0134882	-0.490832	0.613104
ENSG00000196711	ALKAL1	ALK and LTK ligand 1 [Source:HGNC Symbol;Acc:HGNC:33775]	0.812925	0.147239	0.478437	0.27192	1.23103	0.342858
ENSG00000189292	ALKAL2	ALK and LTK ligand 2 [Source:HGNC Symbol;Acc:HGNC:27683]	-0.699692	0.368727	-0.698535	0.448637	-0.701138	0.660348
ENSG00000100601	ALKBH1	alkB homolog 1, histone H2A dioxygenase [Source:HGNC Symbol;Acc:HGNC:17911]	-0.153861	0.688963	0.489844	0.134792	-0.958492	0.189503
ENSG00000189046	ALKBH2	alkB homolog 2, alpha-ketoglutarate dependent dioxygenase [Source:HGNC Symbol;Acc:HGNC:32487]	0.198806	0.495698	-0.24808	0.358794	0.757413	0.174536
ENSG00000166199	ALKBH3	alkB homolog 3, alpha-ketoglutaratedependent dioxygenase [Source:HGNC Symbol;Acc:HGNC:30141]	0.108597	0.48939	0.0966939	0.688666	0.123475	0.621887
ENSG00000160993	ALKBH4	alkB homolog 4, lysine demethylase [Source:HGNC Symbol;Acc:HGNC:21900]	0.123187	0.705003	-0.10592	0.724387	0.40957	0.568549
ENSG00000091542	ALKBH5	alkB homolog 5, RNA demethylase [Source:HGNC Symbol;Acc:HGNC:25996]	0.135669	0.29388	0.188286	0.272966	0.0698974	0.771272
ENSG00000239382	ALKBH6	alkB homolog 6 [Source:HGNC Symbol;Acc:HGNC:28243]	-0.344183	0.275624	-0.395895	0.406639	-0.279544	0.586864
ENSG00000125652	ALKBH7	alkB homolog 7 [Source:HGNC Symbol;Acc:HGNC:21306]	0.299444	0.385629	0.621001	0.317267	-0.102503	0.674524
ENSG00000137760	ALKBH8	alkB homolog 8, tRNA methyltransferase [Source:HGNC Symbol;Acc:HGNC:25189]	-0.0736019	0.748829	0.0216558	0.953677	-0.192674	0.551075
ENSG00000151360	ALLC	allantoicase [Source:HGNC Symbol;Acc:HGNC:17377]	0.51392	0.0706088	0.278394	0.263467	0.808328	0.194874
ENSG00000116127	ALMS1	ALMS1, centrosome and basal body associated protein [Source:HGNC Symbol;Acc:HGNC:428]	0.415723	0.234904	0.466781	0.0231951	0.3519	0.679895
ENSG00000108839	ALOX12	arachidonate 12-lipoxygenase, 12S type [Source:HGNC Symbol;Acc:HGNC:429]	1.11002	0.155744	0.340911	0.342562	2.0714	0.264436
ENSG00000179477	ALOX12B	arachidonate 12-lipoxygenase, 12R type [Source:HGNC Symbol;Acc:HGNC:430]	0.523829	0.56905	0.536592	0.733788	0.507875	0.655866
ENSG00000179593	ALOX15B	arachidonate 15-lipoxygenase, type B [Source:HGNC Symbol;Acc:HGNC:434]	0.550841	0.444306	0.316205	0.605956	0.844136	0.611203
ENSG00000132965	ALOX5AP	arachidonate 5-lipoxygenase activating protein [Source:HGNC Symbol;Acc:HGNC:436]	1.15559	0.0316059	0.703028	0.234319	1.72129	0.107391
ENSG00000179148	ALOXE3	arachidonate lipoxygenase 3 [Source:HGNC Symbol;Acc:HGNC:13743]	-0.0631158	0.89361	-0.0737188	0.859702	-0.0498621	0.963347
ENSG00000163286	ALPG	alkaline phosphatase, germ cell [Source:HGNC Symbol;Acc:HGNC:441]	-0.00679229	0.96315	0	1	-0.0152827	0.967821
ENSG00000163295	ALPI	alkaline phosphatase, intestinal [Source:HGNC Symbol;Acc:HGNC:437]	0.344952	0.342566	-0.19922	0.373901	1.02517	0.185009
ENSG00000073331	ALPK1	alpha kinase 1 [Source:HGNC Symbol;Acc:HGNC:20917]	0.284273	0.185747	0.0572875	0.771027	0.568004	0.208782
ENSG00000198796	ALPK2	alpha kinase 2 [Source:HGNC Symbol;Acc:HGNC:20565]	0.947375	0.173282	0.096969	0.906887	2.01038	0.0987607
ENSG00000162551	ALPL	alkaline phosphatase, biomineralization associated [Source:HGNC Symbol;Acc:HGNC:438]	1.12952	0.213047	2.26916	0.0667763	-0.295029	0.830104
ENSG00000163283	ALPP	alkaline phosphatase, placental [Source:HGNC Symbol;Acc:HGNC:439]	0.180656	0.570661	0.436992	0.373901	-0.139764	0.763647
ENSG00000003393	ALS2	ALS2, alsin Rho guanine nucleotide exchange factor [Source:HGNC Symbol;Acc:HGNC:443]	0.227906	0.195247	0.46717	0.123691	-0.0711734	0.431496
ENSG00000178038	ALS2CL	ALS2 C-terminal like [Source:HGNC Symbol;Acc:HGNC:20605]	-0.509495	0.539384	0.596196	0.494454	-1.89161	0.230861
ENSG00000155749	ALS2CR12	amyotrophic lateral sclerosis 2 chromosome region 12 [Source:HGNC Symbol;Acc:HGNC:14439]	-0.253804	0.581058	-0.859879	0.266611	0.503791	0.180015
ENSG00000180318	ALX1	ALX homeobox 1 [Source:HGNC Symbol;Acc:HGNC:1494]	-0.0255439	0.899208	0.108315	0.705553	-0.192867	0.573149
ENSG00000156150	ALX3	ALX homeobox 3 [Source:HGNC Symbol;Acc:HGNC:449]	0.117989	0.323439	0.271938	0.183168	-0.0744474	0.391002
ENSG00000052850	ALX4	ALX homeobox 4 [Source:HGNC Symbol;Acc:HGNC:450]	0.527999	0.221854	0.366508	0.593995	0.729863	0.247379
ENSG00000183684	ALYREF	Aly/REF export factor [Source:HGNC Symbol;Acc:HGNC:19071]	0.654451	0.0915219	0.421082	0.377814	0.946163	0.206681
ENSG00000242110	AMACR	alpha-methylacyl-CoA racemase [Source:HGNC Symbol;Acc:HGNC:451]	-0.819937	0.166111	-0.0420263	0.960687	-1.79233	0.0109091
ENSG00000106927	AMBP	alpha-1-microglobulin/bikunin precursor [Source:HGNC Symbol;Acc:HGNC:453]	0.153804	0.796443	-0.371675	0.336893	0.810653	0.560535
ENSG00000110497	AMBRA1	autophagy and beclin 1 regulator 1 [Source:HGNC Symbol;Acc:HGNC:25990]	0.244031	0.44081	0.432417	0.223858	0.0085479	0.989516
ENSG00000123505	AMD1	adenosylmethionine decarboxylase 1 [Source:HGNC Symbol;Acc:HGNC:457]	-0.0411204	0.786269	-0.230014	0.258024	0.194996	0.424746
ENSG00000139344	AMDHD1	amidohydrolase domain containing 1 [Source:HGNC Symbol;Acc:HGNC:28577]	1.20183	0.0624134	0.314384	0.410079	2.31113	0.094781
ENSG00000162066	AMDHD2	amidohydrolase domain containing 2 [Source:HGNC Symbol;Acc:HGNC:24262]	-0.930909	0.256239	-0.793779	0.585988	-1.10232	0.202196
ENSG00000125363	AMELX	amelogenin X-linked [Source:HGNC Symbol;Acc:HGNC:461]	0.107367	0.346594	0	1	0.241576	0.391002
ENSG00000099721	AMELY	amelogenin Y-linked [Source:HGNC Symbol;Acc:HGNC:462]	-0.0647071	0.346594	-0.116473	0.373901	0	1
ENSG00000184675	AMER1	APC membrane recruitment protein 1 [Source:HGNC Symbol;Acc:HGNC:26837]	1.17423	0.013005	1.67707	0.00358829	0.545679	0.478401
ENSG00000165566	AMER2	APC membrane recruitment protein 2 [Source:HGNC Symbol;Acc:HGNC:26360]	2.93033	0.0059597	1.23197	0.0856089	5.05327	0.00645587
ENSG00000178171	AMER3	APC membrane recruitment protein 3 [Source:HGNC Symbol;Acc:HGNC:26771]	0.708389	0.243127	0.377262	0.583063	1.1223	0.367881
ENSG00000159461	AMFR	autocrine motility factor receptor [Source:HGNC Symbol;Acc:HGNC:463]	0.743805	0.00769885	0.728443	0.0795545	0.763009	0.0987949
ENSG00000104899	AMH	anti-Mullerian hormone [Source:HGNC Symbol;Acc:HGNC:464]	0.345786	0.207309	0.190015	0.683401	0.540501	0.0861588
ENSG00000135409	AMHR2	anti-Mullerian hormone receptor type 2 [Source:HGNC Symbol;Acc:HGNC:465]	0.235915	0.522716	0.129855	0.775274	0.368491	0.615643
ENSG00000181754	AMIGO1	adhesion molecule with Ig like domain 1 [Source:HGNC Symbol;Acc:HGNC:20824]	1.05415	0.0511962	1.37218	0.0194402	0.656601	0.549954
ENSG00000139211	AMIGO2	adhesion molecule with Ig like domain 2 [Source:HGNC Symbol;Acc:HGNC:24073]	-1.32454	0.199946	-1.39628	0.258105	-1.23487	0.55724
ENSG00000101935	AMMECR1	Alport syndrome, mental retardation, midface hypoplasia and elliptocytosis chromosomal region gene 1 [Source:HGNC Symbol;Acc:HGNC:467]	0.0265721	0.915682	0.235008	0.296611	-0.233973	0.671783
ENSG00000144233	AMMECR1L	AMMECR1 like [Source:HGNC Symbol;Acc:HGNC:28658]	0.165205	0.518576	0.691711	0.0430523	-0.492928	0.00795871
ENSG00000151743	AMN1	antagonist of mitotic exit network 1 homolog [Source:HGNC Symbol;Acc:HGNC:27281]	0.341608	0.35583	0.663242	0.202982	-0.0604354	0.921065
ENSG00000126016	AMOT	angiomotin [Source:HGNC Symbol;Acc:HGNC:17810]	0.524333	0.149955	0.983431	0.0846888	-0.049541	0.904098
ENSG00000166025	AMOTL1	angiomotin like 1 [Source:HGNC Symbol;Acc:HGNC:17811]	0.355258	0.0612083	0.288891	0.249366	0.438216	0.216932
ENSG00000114019	AMOTL2	angiomotin like 2 [Source:HGNC Symbol;Acc:HGNC:17812]	1.18601	0.000126377	1.14159	0.0232257	1.24155	0.000585664
ENSG00000116748	AMPD1	adenosine monophosphate deaminase 1 [Source:HGNC Symbol;Acc:HGNC:468]	0.387995	0.516618	-0.258213	0.726532	1.19576	0.269104
ENSG00000116337	AMPD2	adenosine monophosphate deaminase 2 [Source:HGNC Symbol;Acc:HGNC:469]	0.123541	0.64099	0.276054	0.320885	-0.0670998	0.905271
ENSG00000078053	AMPH	amphiphysin [Source:HGNC Symbol;Acc:HGNC:471]	-0.124406	0.895516	-0.22617	0.851333	0.00279912	0.998794
ENSG00000145020	AMT	aminomethyltransferase [Source:HGNC Symbol;Acc:HGNC:473]	0.286386	0.568396	0.451805	0.228175	0.0796121	0.946568
ENSG00000187689	AMTN	amelotin [Source:HGNC Symbol;Acc:HGNC:33188]	0.450209	0.13607	0.239948	0.543466	0.713035	0.194339
ENSG00000237763	AMY1A	amylase, alpha 1A (salivary) [Source:HGNC Symbol;Acc:HGNC:474]	-0.0672994	0.346594	0	1	-0.151424	0.391002
ENSG00000243480	AMY2A	amylase, alpha 2A (pancreatic) [Source:HGNC Symbol;Acc:HGNC:477]	0.160921	0.526965	-0.0615538	0.879798	0.439015	0.185058
ENSG00000240038	AMY2B	amylase, alpha 2B (pancreatic) [Source:HGNC Symbol;Acc:HGNC:478]	1.36079	0.0234304	1.73211	0.0729721	0.896634	0.268806
ENSG00000174945	AMZ1	archaelysin family metallopeptidase 1 [Source:HGNC Symbol;Acc:HGNC:22231]	0.0751527	0.931292	0.911866	0.546667	-0.970739	0.23139
ENSG00000196704	AMZ2	archaelysin family metallopeptidase 2 [Source:HGNC Symbol;Acc:HGNC:28041]	0.0497915	0.690066	0.263717	0.0461199	-0.217615	0.296984
ENSG00000153107	ANAPC1	anaphase promoting complex subunit 1 [Source:HGNC Symbol;Acc:HGNC:19988]	0.272646	0.101184	0.359646	0.207299	0.163895	0.395931
ENSG00000164162	ANAPC10	anaphase promoting complex subunit 10 [Source:HGNC Symbol;Acc:HGNC:24077]	-0.138857	0.441406	0.0421585	0.840376	-0.365127	0.290818
ENSG00000141552	ANAPC11	anaphase promoting complex subunit 11 [Source:HGNC Symbol;Acc:HGNC:14452]	-0.380786	0.0117706	-0.330904	0.16912	-0.443139	0.0370222
ENSG00000129055	ANAPC13	anaphase promoting complex subunit 13 [Source:HGNC Symbol;Acc:HGNC:24540]	-0.144238	0.494174	0.141577	0.443749	-0.501507	0.24403
ENSG00000110200	ANAPC15	anaphase promoting complex subunit 15 [Source:HGNC Symbol;Acc:HGNC:24531]	-0.532879	0.042558	-0.614223	0.0564376	-0.431199	0.404418
ENSG00000166295	ANAPC16	anaphase promoting complex subunit 16 [Source:HGNC Symbol;Acc:HGNC:26976]	0.229259	0.0416293	0.202689	0.279899	0.262471	0.0708018
ENSG00000176248	ANAPC2	anaphase promoting complex subunit 2 [Source:HGNC Symbol;Acc:HGNC:19989]	1.15544	0.079386	1.56982	0.131868	0.637461	0.493684
ENSG00000053900	ANAPC4	anaphase promoting complex subunit 4 [Source:HGNC Symbol;Acc:HGNC:19990]	0.584696	0.0212332	0.967461	0.0021506	0.106241	0.735811
ENSG00000089053	ANAPC5	anaphase promoting complex subunit 5 [Source:HGNC Symbol;Acc:HGNC:15713]	-0.070794	0.487797	-0.0670208	0.590399	-0.0755104	0.713197
ENSG00000196510	ANAPC7	anaphase promoting complex subunit 7 [Source:HGNC Symbol;Acc:HGNC:17380]	0.0457642	0.636858	-0.0407364	0.658266	0.15389	0.459335
ENSG00000214274	ANG	angiogenin [Source:HGNC Symbol;Acc:HGNC:483]	1.33963	0.00444229	1.5104	0.00717547	1.12617	0.218396
ENSG00000013523	ANGEL1	angel homolog 1 [Source:HGNC Symbol;Acc:HGNC:19961]	0.325125	0.0916826	0.220733	0.453175	0.455615	0.120125
ENSG00000174606	ANGEL2	angel homolog 2 [Source:HGNC Symbol;Acc:HGNC:30534]	0.585981	0.0148136	0.589852	0.0451786	0.581143	0.224646
ENSG00000091879	ANGPT2	angiopoietin 2 [Source:HGNC Symbol;Acc:HGNC:485]	1.08808	0.0225383	1.14448	0.138212	1.01757	0.135867
ENSG00000101280	ANGPT4	angiopoietin 4 [Source:HGNC Symbol;Acc:HGNC:487]	0.612629	0.245105	-0.0610866	0.899204	1.45477	0.172163
ENSG00000136859	ANGPTL2	angiopoietin like 2 [Source:HGNC Symbol;Acc:HGNC:490]	0.811905	0.287946	1.77314	0.171414	-0.389635	0.524487
ENSG00000132855	ANGPTL3	angiopoietin like 3 [Source:HGNC Symbol;Acc:HGNC:491]	0.461101	0.438266	0.166493	0.772872	0.829361	0.527063
ENSG00000167772	ANGPTL4	angiopoietin like 4 [Source:HGNC Symbol;Acc:HGNC:16039]	-0.936021	0.247559	-0.535436	0.249697	-1.43675	0.46525
ENSG00000187151	ANGPTL5	angiopoietin like 5 [Source:HGNC Symbol;Acc:HGNC:19705]	0.254947	0.599604	-0.0144115	0.974687	0.591646	0.583659
ENSG00000130812	ANGPTL6	angiopoietin like 6 [Source:HGNC Symbol;Acc:HGNC:23140]	-0.444251	0.6039	-0.149334	0.866069	-0.812896	0.661977
ENSG00000171819	ANGPTL7	angiopoietin like 7 [Source:HGNC Symbol;Acc:HGNC:24078]	2.337	0.00208382	1.68863	0.0476761	3.14745	0.0298304
ENSG00000227059	ANHX	anomalous homeobox [Source:HGNC Symbol;Acc:HGNC:40024]	0.583621	0.0711309	0.505284	0.250451	0.681542	0.250979
ENSG00000029534	ANK1	ankyrin 1 [Source:HGNC Symbol;Acc:HGNC:492]	-1.60993	0.0816091	-1.70869	0.171102	-1.48648	0.386204
ENSG00000145362	ANK2	ankyrin 2 [Source:HGNC Symbol;Acc:HGNC:493]	0.255707	0.405326	0.475454	0.262529	-0.0189753	0.97161
ENSG00000151150	ANK3	ankyrin 3 [Source:HGNC Symbol;Acc:HGNC:494]	0.903766	0.257509	0.66223	0.362216	1.20569	0.505122
ENSG00000151687	ANKAR	ankyrin and armadillo repeat containing [Source:HGNC Symbol;Acc:HGNC:26350]	0.824063	0.031719	0.45811	0.276433	1.2815	0.0857822
ENSG00000166839	ANKDD1A	ankyrin repeat and death domain containing 1A [Source:HGNC Symbol;Acc:HGNC:28002]	1.11241	0.0031468	0.882641	0.0203111	1.39962	0.0789779
ENSG00000189045	ANKDD1B	ankyrin repeat and death domain containing 1B [Source:HGNC Symbol;Acc:HGNC:32525]	0.860604	0.0605181	0.244032	0.676509	1.63132	0.0110563
ENSG00000132623	ANKEF1	ankyrin repeat and EF-hand domain containing 1 [Source:HGNC Symbol;Acc:HGNC:15803]	0.152023	0.814762	0.911894	0.138511	-0.797815	0.550736
ENSG00000185722	ANKFY1	ankyrin repeat and FYVE domain containing 1 [Source:HGNC Symbol;Acc:HGNC:20763]	0.737402	0.0019565	0.998676	0.00495202	0.41081	0.142241
ENSG00000154122	ANKH	ANKH inorganic pyrophosphate transport regulator [Source:HGNC Symbol;Acc:HGNC:15492]	0.60851	0.0385174	0.124682	0.502508	1.21329	0.0295821
ENSG00000131503	ANKHD1	ankyrin repeat and KH domain containing 1 [Source:HGNC Symbol;Acc:HGNC:24714]	1.04615	0.00147349	0.820964	0.081312	1.32763	0.00606423
ENSG00000254996	ANKHD1-EIF4EBP3	ANKHD1-EIF4EBP3 readthrough [Source:HGNC Symbol;Acc:HGNC:33530]	0.303123	0.493946	0.128573	0.833853	0.52131	0.512369
ENSG00000001629	ANKIB1	ankyrin repeat and IBR domain containing 1 [Source:HGNC Symbol;Acc:HGNC:22215]	0.341206	0.0299184	0.46679	0.0526646	0.184224	0.408309
ENSG00000170209	ANKK1	ankyrin repeat and kinase domain containing 1 [Source:HGNC Symbol;Acc:HGNC:21027]	1.13747	0.216503	2.26692	0.0446742	-0.274342	0.861564
ENSG00000160117	ANKLE1	ankyrin repeat and LEM domain containing 1 [Source:HGNC Symbol;Acc:HGNC:26812]	-0.328098	0.561914	-0.128752	0.89056	-0.577279	0.448668
ENSG00000176915	ANKLE2	ankyrin repeat and LEM domain containing 2 [Source:HGNC Symbol;Acc:HGNC:29101]	0.456866	0.137796	0.70792	0.0187721	0.143049	0.823126
ENSG00000144504	ANKMY1	ankyrin repeat and MYND domain containing 1 [Source:HGNC Symbol;Acc:HGNC:20987]	0.162974	0.747322	0.731847	0.0842704	-0.548118	0.614651
ENSG00000106524	ANKMY2	ankyrin repeat and MYND domain containing 2 [Source:HGNC Symbol;Acc:HGNC:25370]	0.129143	0.630795	0.286475	0.329788	-0.0675228	0.904191
ENSG00000164331	ANKRA2	ankyrin repeat family A member 2 [Source:HGNC Symbol;Acc:HGNC:13208]	-0.0374199	0.865025	-0.358442	0.0742315	0.363858	0.40098
ENSG00000088448	ANKRD10	ankyrin repeat domain 10 [Source:HGNC Symbol;Acc:HGNC:20265]	0.829096	0.0031909	0.751628	0.0585157	0.925932	0.0587035
ENSG00000167522	ANKRD11	ankyrin repeat domain 11 [Source:HGNC Symbol;Acc:HGNC:21316]	0.332426	0.107622	0.257179	0.0615413	0.426484	0.388973
ENSG00000101745	ANKRD12	ankyrin repeat domain 12 [Source:HGNC Symbol;Acc:HGNC:29135]	0.709957	0.00026791	0.677201	0.00223967	0.750904	0.0576609
ENSG00000076513	ANKRD13A	ankyrin repeat domain 13A [Source:HGNC Symbol;Acc:HGNC:21268]	0.695568	0.00526407	0.563374	0.00530347	0.86081	0.12624
ENSG00000198720	ANKRD13B	ankyrin repeat domain 13B [Source:HGNC Symbol;Acc:HGNC:26363]	0.571717	0.196997	0.427461	0.476369	0.752036	0.355654
ENSG00000118454	ANKRD13C	ankyrin repeat domain 13C [Source:HGNC Symbol;Acc:HGNC:25374]	0.331684	0.0262378	0.510856	0.013458	0.107719	0.603651
ENSG00000172932	ANKRD13D	ankyrin repeat domain 13D [Source:HGNC Symbol;Acc:HGNC:27880]	0.269972	0.217033	-0.0218185	0.894781	0.63471	0.168913
ENSG00000134461	ANKRD16	ankyrin repeat domain 16 [Source:HGNC Symbol;Acc:HGNC:23471]	1.04371	0.0957761	0.924054	0.30505	1.19327	0.27214
ENSG00000132466	ANKRD17	ankyrin repeat domain 17 [Source:HGNC Symbol;Acc:HGNC:23575]	-0.0169167	0.870273	0.122187	0.303225	-0.190796	0.309027
ENSG00000180071	ANKRD18A	ankyrin repeat domain 18A [Source:HGNC Symbol;Acc:HGNC:23643]	0.84446	0.0953844	-0.0204216	0.956849	1.92556	0.0368265
ENSG00000230453	ANKRD18B	ankyrin repeat domain 18B [Source:HGNC Symbol;Acc:HGNC:23644]	0.151701	0.822976	0.220672	0.735897	0.0654862	0.965619
ENSG00000165887	ANKRD2	ankyrin repeat domain 2 [Source:HGNC Symbol;Acc:HGNC:495]	-1.12932	0.104612	-1.69822	0.140508	-0.418191	0.613083
ENSG00000260691	ANKRD20A1	ankyrin repeat domain 20 family member A1 [Source:HGNC Symbol;Acc:HGNC:23665]	0.724996	0.121387	0.208573	0.537827	1.37052	0.185295
ENSG00000183148	ANKRD20A2	ankyrin repeat domain 20 family member A2 [Source:HGNC Symbol;Acc:HGNC:31979]	0.440953	0.177302	0.472179	0.209996	0.40192	0.553558
ENSG00000276203	ANKRD20A3	ankyrin repeat domain 20 family member A3 [Source:HGNC Symbol;Acc:HGNC:31981]	0.050215	0.346594	0.090387	0.373901	0	1
ENSG00000172014	ANKRD20A4	ankyrin repeat domain 20 family member A4 [Source:HGNC Symbol;Acc:HGNC:31982]	0.339217	0.171677	0.103972	0.778889	0.633273	0.0732914
ENSG00000152766	ANKRD22	ankyrin repeat domain 22 [Source:HGNC Symbol;Acc:HGNC:28321]	1.32188	0.107056	0.462888	0.669871	2.39563	0.0749148
ENSG00000163126	ANKRD23	ankyrin repeat domain 23 [Source:HGNC Symbol;Acc:HGNC:24470]	0.732548	0.0619812	0.705455	0.275524	0.766415	0.154175
ENSG00000089847	ANKRD24	ankyrin repeat domain 24 [Source:HGNC Symbol;Acc:HGNC:29424]	0.987595	0.248089	0.296172	0.801008	1.85187	0.203687
ENSG00000107890	ANKRD26	ankyrin repeat domain 26 [Source:HGNC Symbol;Acc:HGNC:29186]	0.67476	0.00260013	0.463234	0.0119481	0.939167	0.0497862
ENSG00000105186	ANKRD27	ankyrin repeat domain 27 [Source:HGNC Symbol;Acc:HGNC:25310]	0.140646	0.33893	0.193926	0.125795	0.0740446	0.825872
ENSG00000206560	ANKRD28	ankyrin repeat domain 28 [Source:HGNC Symbol;Acc:HGNC:29024]	0.849486	0.00208607	0.810555	0.0509997	0.89815	0.0436385
ENSG00000148513	ANKRD30A	ankyrin repeat domain 30A [Source:HGNC Symbol;Acc:HGNC:17234]	0.691485	0.203851	0.4256	0.608361	1.02384	0.225478
ENSG00000180777	ANKRD30B	ankyrin repeat domain 30B [Source:HGNC Symbol;Acc:HGNC:24165]	0.0898337	0.55138	0.20152	0.461319	-0.0497736	0.672824
ENSG00000163046	ANKRD30BL	ankyrin repeat domain 30B like [Source:HGNC Symbol;Acc:HGNC:35167]	0.72493	0.353916	1.45593	0.146652	-0.188825	0.892838
ENSG00000145700	ANKRD31	ankyrin repeat domain 31 [Source:HGNC Symbol;Acc:HGNC:26853]	2.01795	0.0177868	2.29473	0.123612	1.67198	0.0715373
ENSG00000272031	ANKRD34A	ankyrin repeat domain 34A [Source:HGNC Symbol;Acc:HGNC:27639]	-1.45763	0.0342087	-1.73381	0.155894	-1.11242	0.110172
ENSG00000189127	ANKRD34B	ankyrin repeat domain 34B [Source:HGNC Symbol;Acc:HGNC:33736]	0.462648	0.502132	-0.274247	0.356695	1.38377	0.397456
ENSG00000235711	ANKRD34C	ankyrin repeat domain 34C [Source:HGNC Symbol;Acc:HGNC:33888]	-0.0895828	0.673471	-0.161249	0.696828	0	1
ENSG00000198483	ANKRD35	ankyrin repeat domain 35 [Source:HGNC Symbol;Acc:HGNC:26323]	0.711343	0.164718	0.328705	0.551319	1.18964	0.259169
ENSG00000135976	ANKRD36	ankyrin repeat domain 36 [Source:HGNC Symbol;Acc:HGNC:24079]	0.860484	0.00475598	0.460474	0.0749238	1.3605	0.0186499
ENSG00000196912	ANKRD36B	ankyrin repeat domain 36B [Source:HGNC Symbol;Acc:HGNC:29333]	0.968416	0.00783416	0.746877	0.0943676	1.24534	0.0738391
ENSG00000174501	ANKRD36C	ankyrin repeat domain 36C [Source:HGNC Symbol;Acc:HGNC:32946]	1.133	0.00184546	0.902224	0.0786013	1.42147	0.0137123
ENSG00000186352	ANKRD37	ankyrin repeat domain 37 [Source:HGNC Symbol;Acc:HGNC:29593]	-0.835053	0.112529	-1.4336	0.0839042	-0.0868643	0.888992
ENSG00000213337	ANKRD39	ankyrin repeat domain 39 [Source:HGNC Symbol;Acc:HGNC:28640]	-0.498919	0.0129111	-0.427135	0.139266	-0.588649	0.0831514
ENSG00000154945	ANKRD40	ankyrin repeat domain 40 [Source:HGNC Symbol;Acc:HGNC:28233]	0.092309	0.409413	0.118373	0.253492	0.0597286	0.813254
ENSG00000137494	ANKRD42	ankyrin repeat domain 42 [Source:HGNC Symbol;Acc:HGNC:26752]	-0.0401236	0.891388	0.173475	0.695127	-0.307122	0.499641
ENSG00000065413	ANKRD44	ankyrin repeat domain 44 [Source:HGNC Symbol;Acc:HGNC:25259]	0.215366	0.397115	0.168308	0.60598	0.274187	0.578235
ENSG00000186106	ANKRD46	ankyrin repeat domain 46 [Source:HGNC Symbol;Acc:HGNC:27229]	0.383901	0.0747329	0.642907	0.0175469	0.0601442	0.863058
ENSG00000168876	ANKRD49	ankyrin repeat domain 49 [Source:HGNC Symbol;Acc:HGNC:25970]	0.331744	0.0640799	0.247564	0.140078	0.43697	0.272712
ENSG00000151458	ANKRD50	ankyrin repeat domain 50 [Source:HGNC Symbol;Acc:HGNC:29223]	0.0172535	0.928493	0.205054	0.277827	-0.217497	0.589857
ENSG00000139645	ANKRD52	ankyrin repeat domain 52 [Source:HGNC Symbol;Acc:HGNC:26614]	0.404425	0.0811352	0.489587	0.0934736	0.297972	0.506193
ENSG00000144031	ANKRD53	ankyrin repeat domain 53 [Source:HGNC Symbol;Acc:HGNC:25691]	1.01903	0.136584	1.75778	0.0112476	0.0955902	0.942777
ENSG00000100124	ANKRD54	ankyrin repeat domain 54 [Source:HGNC Symbol;Acc:HGNC:25185]	0.779105	0.00234728	0.844189	0.0413758	0.69775	0.0532979
ENSG00000135299	ANKRD6	ankyrin repeat domain 6 [Source:HGNC Symbol;Acc:HGNC:17280]	0.566876	0.0146632	0.315225	0.110579	0.881441	0.0698139
ENSG00000124227	ANKRD60	ankyrin repeat domain 60 [Source:HGNC Symbol;Acc:HGNC:16217]	0.193313	0.171987	0.154703	0.373901	0.241576	0.391002
ENSG00000157999	ANKRD61	ankyrin repeat domain 61 [Source:HGNC Symbol;Acc:HGNC:22467]	-0.180728	0.742403	-0.107353	0.903059	-0.272447	0.736757
ENSG00000181626	ANKRD62	ankyrin repeat domain 62 [Source:HGNC Symbol;Acc:HGNC:35241]	1.01925	0.253089	1.46083	0.246718	0.467279	0.762327
ENSG00000230778	ANKRD63	ankyrin repeat domain 63 [Source:HGNC Symbol;Acc:HGNC:40027]	0.485439	0.0490234	0.3721	0.214589	0.627112	0.197779
ENSG00000235098	ANKRD65	ankyrin repeat domain 65 [Source:HGNC Symbol;Acc:HGNC:42950]	0.70505	0.075999	1.0272	0.151365	0.302368	0.305895
ENSG00000230062	ANKRD66	ankyrin repeat domain 66 [Source:HGNC Symbol;Acc:HGNC:44669]	0.935217	0.137594	0.615872	0.37583	1.3344	0.309327
ENSG00000106013	ANKRD7	ankyrin repeat domain 7 [Source:HGNC Symbol;Acc:HGNC:18588]	-0.688203	0.341232	-1.54092	0.178269	0.377692	0.66074
ENSG00000156381	ANKRD9	ankyrin repeat domain 9 [Source:HGNC Symbol;Acc:HGNC:20096]	-0.10307	0.818386	-0.813316	0.00751608	0.784739	0.390659
ENSG00000064999	ANKS1A	ankyrin repeat and sterile alpha motif domain containing 1A [Source:HGNC Symbol;Acc:HGNC:20961]	0.0503585	0.7937	0.0520525	0.819676	0.048241	0.902729
ENSG00000185046	ANKS1B	ankyrin repeat and sterile alpha motif domain containing 1B [Source:HGNC Symbol;Acc:HGNC:24600]	1.80527	0.0641989	1.14096	0.126249	2.63566	0.239846
ENSG00000168096	ANKS3	ankyrin repeat and sterile alpha motif domain containing 3 [Source:HGNC Symbol;Acc:HGNC:29422]	0.863856	0.0164576	0.344058	0.171468	1.5136	0.033675
ENSG00000175311	ANKS4B	ankyrin repeat and sterile alpha motif domain containing 4B [Source:HGNC Symbol;Acc:HGNC:26795]	1.40022	0.0911477	0.93783	0.220855	1.9782	0.282599
ENSG00000165138	ANKS6	ankyrin repeat and sterile alpha motif domain containing 6 [Source:HGNC Symbol;Acc:HGNC:26724]	0.858005	0.0399022	0.535208	0.248159	1.2615	0.13189
ENSG00000163516	ANKZF1	ankyrin repeat and zinc finger domain containing 1 [Source:HGNC Symbol;Acc:HGNC:25527]	0.258016	0.152736	0.420445	0.0642548	0.0549796	0.865861
ENSG00000011426	ANLN	anillin actin binding protein [Source:HGNC Symbol;Acc:HGNC:14082]	-2.51732	0.0349215	-2.24207	0.238116	-2.86138	0.0998735
ENSG00000160746	ANO10	anoctamin 10 [Source:HGNC Symbol;Acc:HGNC:25519]	-0.315517	0.485012	0.495611	0.0125603	-1.32943	0.149514
ENSG00000047617	ANO2	anoctamin 2 [Source:HGNC Symbol;Acc:HGNC:1183]	0.614586	0.480402	1.3519	0.30718	-0.307054	0.812062
ENSG00000134343	ANO3	anoctamin 3 [Source:HGNC Symbol;Acc:HGNC:14004]	1.39326	0.0461561	0.880604	0.243118	2.03409	0.155255
ENSG00000171714	ANO5	anoctamin 5 [Source:HGNC Symbol;Acc:HGNC:27337]	-0.148758	0.656188	0.27614	0.547106	-0.679881	0.185236
ENSG00000177119	ANO6	anoctamin 6 [Source:HGNC Symbol;Acc:HGNC:25240]	0.613607	0.00684415	0.787135	0.0346071	0.396698	0.143282
ENSG00000146205	ANO7	anoctamin 7 [Source:HGNC Symbol;Acc:HGNC:31677]	-0.540983	0.174586	-0.994949	0.106025	0.026476	0.958202
ENSG00000185101	ANO9	anoctamin 9 [Source:HGNC Symbol;Acc:HGNC:20679]	-0.315156	0.621658	-0.497054	0.640607	-0.0877836	0.917732
ENSG00000011201	ANOS1	anosmin 1 [Source:HGNC Symbol;Acc:HGNC:6211]	1.30185	0.00384183	1.17859	0.018564	1.45593	0.120422
ENSG00000140350	ANP32A	acidic nuclear phosphoprotein 32 family member A [Source:HGNC Symbol;Acc:HGNC:13233]	0.00937228	0.956986	-0.0693557	0.764126	0.107782	0.738589
ENSG00000136938	ANP32B	acidic nuclear phosphoprotein 32 family member B [Source:HGNC Symbol;Acc:HGNC:16677]	0.450429	0.103708	0.190886	0.423601	0.774857	0.198184
ENSG00000139223	ANP32D	acidic nuclear phosphoprotein 32 family member D [Source:HGNC Symbol;Acc:HGNC:16676]	0.202814	0.49569	0.446309	0.23622	-0.101555	0.854223
ENSG00000143401	ANP32E	acidic nuclear phosphoprotein 32 family member E [Source:HGNC Symbol;Acc:HGNC:16673]	-0.168118	0.554486	0.251511	0.343717	-0.692653	0.209379
ENSG00000169604	ANTXR1	ANTXR cell adhesion molecule 1 [Source:HGNC Symbol;Acc:HGNC:21014]	0.379961	0.0531717	0.491756	0.130622	0.240216	0.339547
ENSG00000163297	ANTXR2	ANTXR cell adhesion molecule 2 [Source:HGNC Symbol;Acc:HGNC:21732]	1.18845	0.0458634	0.362437	0.538939	2.22096	0.0384149
ENSG00000274209	ANTXRL	ANTXR like [Source:HGNC Symbol;Acc:HGNC:27277]	0.684857	0.0207718	0.56387	0.144279	0.836091	0.132527
ENSG00000135046	ANXA1	annexin A1 [Source:HGNC Symbol;Acc:HGNC:533]	-0.536016	0.334694	-0.331977	0.652287	-0.791064	0.446607
ENSG00000109511	ANXA10	annexin A10 [Source:HGNC Symbol;Acc:HGNC:534]	1.13037	0.146585	0.141329	0.885516	2.36667	0.0590134
ENSG00000122359	ANXA11	annexin A11 [Source:HGNC Symbol;Acc:HGNC:535]	0.00350384	0.976283	-0.13503	0.296351	0.176671	0.438015
ENSG00000104537	ANXA13	annexin A13 [Source:HGNC Symbol;Acc:HGNC:536]	0.588655	0.535287	0.428636	0.731043	0.788679	0.662844
ENSG00000182718	ANXA2	annexin A2 [Source:HGNC Symbol;Acc:HGNC:537]	-0.137477	0.662057	0.305654	0.247787	-0.69139	0.283507
ENSG00000177721	ANXA2R	annexin A2 receptor [Source:HGNC Symbol;Acc:HGNC:33463]	-0.243266	0.606594	-0.946837	0.173143	0.636198	0.27416
ENSG00000138772	ANXA3	annexin A3 [Source:HGNC Symbol;Acc:HGNC:541]	-0.762397	0.444532	-1.20823	0.120411	-0.205105	0.929679
ENSG00000196975	ANXA4	annexin A4 [Source:HGNC Symbol;Acc:HGNC:542]	-0.232443	0.333048	-0.0636045	0.620954	-0.443492	0.444605
ENSG00000164111	ANXA5	annexin A5 [Source:HGNC Symbol;Acc:HGNC:543]	-0.536068	0.0298197	-0.450848	0.0971723	-0.642593	0.215169
ENSG00000197043	ANXA6	annexin A6 [Source:HGNC Symbol;Acc:HGNC:544]	-0.288353	0.226621	0.0365202	0.843908	-0.694445	0.162004
ENSG00000138279	ANXA7	annexin A7 [Source:HGNC Symbol;Acc:HGNC:545]	-0.383995	0.311572	0.0863531	0.771751	-0.971931	0.231483
ENSG00000265190	ANXA8	annexin A8 [Source:HGNC Symbol;Acc:HGNC:546]	-0.4069	0.142675	-0.116473	0.373901	-0.769933	0.237829
ENSG00000264230	ANXA8L1	annexin A8 like 1 [Source:HGNC Symbol;Acc:HGNC:23334]	0.105011	0.483301	0.00076175	0.996908	0.235323	0.391002
ENSG00000143412	ANXA9	annexin A9 [Source:HGNC Symbol;Acc:HGNC:547]	-0.289438	0.623333	0.156869	0.741283	-0.847321	0.527373
ENSG00000136250	AOAH	acyloxyacyl hydrolase [Source:HGNC Symbol;Acc:HGNC:548]	1.00274	0.183977	-0.340423	0.379763	2.68169	0.0717862
ENSG00000002726	AOC1	amine oxidase, copper containing 1 [Source:HGNC Symbol;Acc:HGNC:80]	0.942125	0.199834	0.525986	0.537752	1.4623	0.324571
ENSG00000131480	AOC2	amine oxidase, copper containing 2 [Source:HGNC Symbol;Acc:HGNC:549]	-0.299792	0.731069	0.807909	0.396395	-1.68442	0.308675
ENSG00000131471	AOC3	amine oxidase, copper containing 3 [Source:HGNC Symbol;Acc:HGNC:550]	0.86684	0.0861497	1.0679	0.154128	0.615512	0.457243
ENSG00000138356	AOX1	aldehyde oxidase 1 [Source:HGNC Symbol;Acc:HGNC:553]	0.460865	0.335338	0.571873	0.0187743	0.322107	0.784764
ENSG00000254979	AP000781.2	novel protein	0.279588	0.43136	-0.167819	0.691532	0.838847	0.183831
ENSG00000255663	AP002373.1	novel transcript, RBM7-REXO2 readthrough	0.0288428	0.863587	0.302476	0.0813563	-0.313199	0.290906
ENSG00000254469	AP002495.1	Putative short transient receptor potential channel 2-like protein [Source:UniProtKB/Swiss-Prot;Acc:Q6ZNB5]	0.289501	0.361016	0.34357	0.285852	0.221915	0.749804
ENSG00000255292	AP002884.3	novel transcript	0.135996	0.346594	0.244792	0.373901	0	1
ENSG00000255508	AP002990.1	novel transcript	0.316633	0.318098	0.795805	0.089074	-0.282331	0.446138
ENSG00000256591	AP003108.2	novel transcript	0.188118	0.51523	-0.19183	0.489174	0.663053	0.249666
ENSG00000138660	AP1AR	adaptor related protein complex 1 associated regulatory protein [Source:HGNC Symbol;Acc:HGNC:28808]	-0.0296583	0.931068	0.575648	0.140287	-0.786291	0.139706
ENSG00000100280	AP1B1	adaptor related protein complex 1 subunit beta 1 [Source:HGNC Symbol;Acc:HGNC:554]	-0.080744	0.725433	0.119617	0.726082	-0.331196	0.348249
ENSG00000166747	AP1G1	adaptor related protein complex 1 subunit gamma 1 [Source:HGNC Symbol;Acc:HGNC:555]	0.285538	0.132801	0.594484	0.0030633	-0.100643	0.730508
ENSG00000213983	AP1G2	adaptor related protein complex 1 subunit gamma 2 [Source:HGNC Symbol;Acc:HGNC:556]	0.267819	0.352157	0.307483	0.451853	0.218238	0.668064
ENSG00000072958	AP1M1	adaptor related protein complex 1 subunit mu 1 [Source:HGNC Symbol;Acc:HGNC:13667]	0.366987	0.33857	0.469329	0.485422	0.239061	0.577781
ENSG00000129354	AP1M2	adaptor related protein complex 1 subunit mu 2 [Source:HGNC Symbol;Acc:HGNC:558]	0.0147011	0.98647	0.0304351	0.97753	-0.00496646	0.997699
ENSG00000106367	AP1S1	adaptor related protein complex 1 subunit sigma 1 [Source:HGNC Symbol;Acc:HGNC:559]	-0.792493	0.00933893	-0.493673	0.0972139	-1.16602	0.0593091
ENSG00000182287	AP1S2	adaptor related protein complex 1 subunit sigma 2 [Source:HGNC Symbol;Acc:HGNC:560]	0.122211	0.491454	0.158605	0.402121	0.0767185	0.841092
ENSG00000152056	AP1S3	adaptor related protein complex 1 subunit sigma 3 [Source:HGNC Symbol;Acc:HGNC:18971]	0.147636	0.67169	0.43156	0.450788	-0.207269	0.635001
ENSG00000196961	AP2A1	adaptor related protein complex 2 subunit alpha 1 [Source:HGNC Symbol;Acc:HGNC:561]	0.340282	0.25478	0.588277	0.148029	0.0302871	0.952986
ENSG00000183020	AP2A2	adaptor related protein complex 2 subunit alpha 2 [Source:HGNC Symbol;Acc:HGNC:562]	0.481241	0.204188	0.407115	0.522215	0.573898	0.245625
ENSG00000006125	AP2B1	adaptor related protein complex 2 subunit beta 1 [Source:HGNC Symbol;Acc:HGNC:563]	-0.356861	0.0386044	-0.135406	0.531672	-0.633681	0.0123988
ENSG00000161203	AP2M1	adaptor related protein complex 2 subunit mu 1 [Source:HGNC Symbol;Acc:HGNC:564]	-0.757625	0.00051637	-0.660538	0.0087624	-0.878984	0.0446494
ENSG00000042753	AP2S1	adaptor related protein complex 2 subunit sigma 1 [Source:HGNC Symbol;Acc:HGNC:565]	-0.920265	0.000183225	-0.836393	0.0126774	-1.02511	0.0192823
ENSG00000132842	AP3B1	adaptor related protein complex 3 subunit beta 1 [Source:HGNC Symbol;Acc:HGNC:566]	0.0521221	0.709416	0.323432	0.0196314	-0.287015	0.184815
ENSG00000065000	AP3D1	adaptor related protein complex 3 subunit delta 1 [Source:HGNC Symbol;Acc:HGNC:568]	0.0761861	0.673835	0.0486335	0.761621	0.110627	0.789983
ENSG00000185009	AP3M1	adaptor related protein complex 3 subunit mu 1 [Source:HGNC Symbol;Acc:HGNC:569]	-0.326751	0.212504	-0.0390901	0.831038	-0.686327	0.241522
ENSG00000070718	AP3M2	adaptor related protein complex 3 subunit mu 2 [Source:HGNC Symbol;Acc:HGNC:570]	0.624873	0.0109276	0.699929	0.0993621	0.531053	0.0584768
ENSG00000177879	AP3S1	adaptor related protein complex 3 subunit sigma 1 [Source:HGNC Symbol;Acc:HGNC:2013]	-0.0347893	0.859701	0.291546	0.0361223	-0.442709	0.262314
ENSG00000157823	AP3S2	adaptor related protein complex 3 subunit sigma 2 [Source:HGNC Symbol;Acc:HGNC:571]	0.197002	0.376374	0.603316	0.0308939	-0.310889	0.272682
ENSG00000134262	AP4B1	adaptor related protein complex 4 subunit beta 1 [Source:HGNC Symbol;Acc:HGNC:572]	0.181147	0.48437	0.279843	0.302191	0.0577774	0.917556
ENSG00000081014	AP4E1	adaptor related protein complex 4 subunit epsilon 1 [Source:HGNC Symbol;Acc:HGNC:573]	0.736724	0.0125927	0.747681	0.159778	0.723027	0.00158171
ENSG00000221838	AP4M1	adaptor related protein complex 4 subunit mu 1 [Source:HGNC Symbol;Acc:HGNC:574]	0.28334	0.209519	0.287973	0.296559	0.27755	0.54068
ENSG00000100478	AP4S1	adaptor related protein complex 4 subunit sigma 1 [Source:HGNC Symbol;Acc:HGNC:575]	0.643802	0.040777	0.511571	0.100626	0.809091	0.239743
ENSG00000254470	AP5B1	adaptor related protein complex 5 subunit beta 1 [Source:HGNC Symbol;Acc:HGNC:25104]	0.202282	0.302802	0.382451	0.161748	-0.0229295	0.943567
ENSG00000053770	AP5M1	adaptor related protein complex 5 subunit mu 1 [Source:HGNC Symbol;Acc:HGNC:20192]	-0.377252	0.0826762	-0.20286	0.418939	-0.595242	0.162127
ENSG00000125843	AP5S1	adaptor related protein complex 5 subunit sigma 1 [Source:HGNC Symbol;Acc:HGNC:15875]	0.22706	0.146647	0.257149	0.0910784	0.189448	0.584917
ENSG00000242802	AP5Z1	adaptor related protein complex 5 subunit zeta 1 [Source:HGNC Symbol;Acc:HGNC:22197]	0.384926	0.123861	0.373277	0.401108	0.399486	0.129215
ENSG00000120868	APAF1	apoptotic peptidase activating factor 1 [Source:HGNC Symbol;Acc:HGNC:576]	0.586749	0.0336081	0.88893	0.0234844	0.209022	0.597038
ENSG00000034053	APBA2	amyloid beta precursor protein binding family A member 2 [Source:HGNC Symbol;Acc:HGNC:579]	0.493278	0.406234	-0.215248	0.547897	1.37894	0.305173
ENSG00000011132	APBA3	amyloid beta precursor protein binding family A member 3 [Source:HGNC Symbol;Acc:HGNC:580]	-0.253143	0.747565	0.0806447	0.944	-0.670378	0.612968
ENSG00000166313	APBB1	amyloid beta precursor protein binding family B member 1 [Source:HGNC Symbol;Acc:HGNC:581]	-0.469789	0.516674	0.259493	0.365705	-1.38139	0.426909
ENSG00000077420	APBB1IP	amyloid beta precursor protein binding family B member 1 interacting protein [Source:HGNC Symbol;Acc:HGNC:17379]	0.532068	0.567241	-0.225298	0.863805	1.47878	0.339589
ENSG00000163697	APBB2	amyloid beta precursor protein binding family B member 2 [Source:HGNC Symbol;Acc:HGNC:582]	0.172605	0.4564	-0.0982601	0.725877	0.511186	0.219897
ENSG00000113108	APBB3	amyloid beta precursor protein binding family B member 3 [Source:HGNC Symbol;Acc:HGNC:20708]	0.62206	0.101375	0.637996	0.175482	0.602139	0.424626
ENSG00000134982	APC	APC, WNT signaling pathway regulator [Source:HGNC Symbol;Acc:HGNC:583]	0.190693	0.0798842	0.287013	0.109285	0.0702925	0.581261
ENSG00000154856	APCDD1	APC down-regulated 1 [Source:HGNC Symbol;Acc:HGNC:15718]	1.56412	0.0951453	0.366272	0.640243	3.06143	0.111608
ENSG00000198768	APCDD1L	APC down-regulated 1 like [Source:HGNC Symbol;Acc:HGNC:26892]	0.177516	0.771859	0.192118	0.673283	0.159265	0.91308
ENSG00000164062	APEH	acylaminoacyl-peptide hydrolase [Source:HGNC Symbol;Acc:HGNC:586]	-0.630793	0.000761113	-0.500815	0.0266007	-0.793265	0.0237844
ENSG00000248329	APELA	apelin receptor early endogenous ligand [Source:HGNC Symbol;Acc:HGNC:48925]	0.83498	0.287874	-0.367195	0.495423	2.3377	0.14966
ENSG00000100823	APEX1	apurinic/apyrimidinic endodeoxyribonuclease 1 [Source:HGNC Symbol;Acc:HGNC:587]	-0.417312	0.0146033	-0.567698	0.0171949	-0.229329	0.390403
ENSG00000169188	APEX2	apurinic/apyrimidinic endodeoxyribonuclease 2 [Source:HGNC Symbol;Acc:HGNC:17889]	-0.185827	0.106505	-0.0199576	0.60825	-0.393163	0.125335
ENSG00000117362	APH1A	aph-1 homolog A, gamma-secretase subunit [Source:HGNC Symbol;Acc:HGNC:29509]	-0.191718	0.210591	-0.0425963	0.835679	-0.37812	0.142036
ENSG00000138613	APH1B	aph-1 homolog B, gamma-secretase subunit [Source:HGNC Symbol;Acc:HGNC:24080]	0.522745	0.189776	1.04181	0.00901366	-0.126083	0.86518
ENSG00000166181	API5	apoptosis inhibitor 5 [Source:HGNC Symbol;Acc:HGNC:594]	-0.0444501	0.854158	0.335215	0.174569	-0.519031	0.238218
ENSG00000149089	APIP	APAF1 interacting protein [Source:HGNC Symbol;Acc:HGNC:17581]	-0.0427324	0.802546	-0.140401	0.185498	0.0793531	0.846778
ENSG00000169621	APLF	aprataxin and PNKP like factor [Source:HGNC Symbol;Acc:HGNC:28724]	0.665633	0.0487511	0.872131	0.0391167	0.407509	0.519764
ENSG00000171388	APLN	apelin [Source:HGNC Symbol;Acc:HGNC:16665]	0.411004	0.669209	-0.60652	0.494056	1.68291	0.40961
ENSG00000105290	APLP1	amyloid beta precursor like protein 1 [Source:HGNC Symbol;Acc:HGNC:597]	0.257973	0.763687	-0.660216	0.534718	1.40571	0.366778
ENSG00000084234	APLP2	amyloid beta precursor like protein 2 [Source:HGNC Symbol;Acc:HGNC:598]	0.114205	0.711712	0.297624	0.381451	-0.115069	0.858028
ENSG00000101474	APMAP	adipocyte plasma membrane associated protein [Source:HGNC Symbol;Acc:HGNC:13238]	0.075869	0.480992	0.142958	0.414248	-0.00799228	0.956107
ENSG00000118137	APOA1	apolipoprotein A1 [Source:HGNC Symbol;Acc:HGNC:600]	-0.421921	0.387346	-0.568798	0.434383	-0.238325	0.767424
ENSG00000110244	APOA4	apolipoprotein A4 [Source:HGNC Symbol;Acc:HGNC:602]	0.440962	0.141615	0.154703	0.373901	0.798785	0.25399
ENSG00000084674	APOB	apolipoprotein B [Source:HGNC Symbol;Acc:HGNC:603]	1.4163	0.132488	0.235293	0.840352	2.89256	0.0617619
ENSG00000111701	APOBEC1	apolipoprotein B mRNA editing enzyme catalytic subunit 1 [Source:HGNC Symbol;Acc:HGNC:604]	0.608543	0.131456	0.478437	0.27192	0.771175	0.369515
ENSG00000124701	APOBEC2	apolipoprotein B mRNA editing enzyme catalytic subunit 2 [Source:HGNC Symbol;Acc:HGNC:605]	0.408259	0.364439	0.737658	0.232985	-0.0034904	0.996441
ENSG00000128383	APOBEC3A	apolipoprotein B mRNA editing enzyme catalytic subunit 3A [Source:HGNC Symbol;Acc:HGNC:17343]	0.531622	0.31487	-0.108434	0.373901	1.33169	0.288496
ENSG00000244509	APOBEC3C	apolipoprotein B mRNA editing enzyme catalytic subunit 3C [Source:HGNC Symbol;Acc:HGNC:17353]	-0.0997421	0.133332	-0.0556033	0.60942	-0.154916	0.0595141
ENSG00000243811	APOBEC3D	apolipoprotein B mRNA editing enzyme catalytic subunit 3D [Source:HGNC Symbol;Acc:HGNC:17354]	-0.30493	0.213418	-0.0384511	0.680277	-0.638029	0.272274
ENSG00000128394	APOBEC3F	apolipoprotein B mRNA editing enzyme catalytic subunit 3F [Source:HGNC Symbol;Acc:HGNC:17356]	-0.189455	0.54439	0.382861	0.110324	-0.904851	0.117118
ENSG00000239713	APOBEC3G	apolipoprotein B mRNA editing enzyme catalytic subunit 3G [Source:HGNC Symbol;Acc:HGNC:17357]	-0.530291	0.278993	-0.0434416	0.83735	-1.13885	0.329862
ENSG00000100298	APOBEC3H	apolipoprotein B mRNA editing enzyme catalytic subunit 3H [Source:HGNC Symbol;Acc:HGNC:24100]	-1.15099	0.170991	-2.63321	0.0126637	0.701787	0.496923
ENSG00000173627	APOBEC4	apolipoprotein B mRNA editing enzyme catalytic polypeptide like 4 [Source:HGNC Symbol;Acc:HGNC:32152]	-0.139982	0.631405	-0.445229	0.371697	0.241576	0.391002
ENSG00000184730	APOBR	apolipoprotein B receptor [Source:HGNC Symbol;Acc:HGNC:24087]	0.463921	0.220599	0.165739	0.598563	0.836649	0.325037
ENSG00000130208	APOC1	apolipoprotein C1 [Source:HGNC Symbol;Acc:HGNC:607]	-0.980995	0.000137708	-0.885714	0.0207107	-1.1001	0.00480081
ENSG00000234906	APOC2	apolipoprotein C2 [Source:HGNC Symbol;Acc:HGNC:609]	0.332936	0.380586	0.254865	0.373901	0.430524	0.632479
ENSG00000110245	APOC3	apolipoprotein C3 [Source:HGNC Symbol;Acc:HGNC:610]	0.324404	0.473593	-0.157123	0.373901	0.926313	0.391002
ENSG00000267467	APOC4	apolipoprotein C4 [Source:HGNC Symbol;Acc:HGNC:611]	-0.0286081	0.854985	0.154703	0.373901	-0.257747	0.391002
ENSG00000224916	APOC4-APOC2	APOC4-APOC2 readthrough (NMD candidate) [Source:HGNC Symbol;Acc:HGNC:44426]	0.276102	0.637042	0.328558	0.527859	0.210532	0.875368
ENSG00000189058	APOD	apolipoprotein D [Source:HGNC Symbol;Acc:HGNC:612]	3.08947	0.000291757	3.59964	0.00428543	2.45177	0.0574226
ENSG00000130203	APOE	apolipoprotein E [Source:HGNC Symbol;Acc:HGNC:613]	-0.01865	0.963698	0.390932	0.446099	-0.530627	0.478446
ENSG00000175336	APOF	apolipoprotein F [Source:HGNC Symbol;Acc:HGNC:615]	0.84044	0.297427	0.131986	0.894646	1.72601	0.25129
ENSG00000091583	APOH	apolipoprotein H [Source:HGNC Symbol;Acc:HGNC:616]	1.08787	0.192579	0.67641	0.308277	1.6022	0.408073
ENSG00000100342	APOL1	apolipoprotein L1 [Source:HGNC Symbol;Acc:HGNC:618]	-0.463236	0.611727	-0.783348	0.480431	-0.063095	0.972421
ENSG00000128335	APOL2	apolipoprotein L2 [Source:HGNC Symbol;Acc:HGNC:619]	-0.495821	0.263736	0.282095	0.288885	-1.46822	0.0932423
ENSG00000128284	APOL3	apolipoprotein L3 [Source:HGNC Symbol;Acc:HGNC:14868]	-0.138152	0.907497	-0.424311	0.803573	0.219546	0.915611
ENSG00000100336	APOL4	apolipoprotein L4 [Source:HGNC Symbol;Acc:HGNC:14867]	0.540227	0.336275	0.0471323	0.920572	1.1566	0.353787
ENSG00000128313	APOL5	apolipoprotein L5 [Source:HGNC Symbol;Acc:HGNC:14869]	0.103796	0.602618	0	1	0.233541	0.645427
ENSG00000221963	APOL6	apolipoprotein L6 [Source:HGNC Symbol;Acc:HGNC:14870]	0.539648	0.0132908	0.740162	0.00245729	0.289005	0.46006
ENSG00000178878	APOLD1	apolipoprotein L domain containing 1 [Source:HGNC Symbol;Acc:HGNC:25268]	0.0689671	0.87071	0.475584	0.291263	-0.439305	0.610285
ENSG00000184831	APOO	apolipoprotein O [Source:HGNC Symbol;Acc:HGNC:28727]	-0.809999	0.000921811	-0.736323	0.0175162	-0.902094	0.0546712
ENSG00000155008	APOOL	apolipoprotein O like [Source:HGNC Symbol;Acc:HGNC:24009]	0.0650234	0.823107	0.488498	0.049458	-0.46432	0.426496
ENSG00000256053	APOPT1	apoptogenic 1, mitochondrial [Source:HGNC Symbol;Acc:HGNC:20492]	-0.00319533	0.978025	0.00189094	0.984623	-0.00955317	0.971728
ENSG00000142192	APP	amyloid beta precursor protein [Source:HGNC Symbol;Acc:HGNC:620]	0.30868	0.291518	0.0230379	0.95307	0.665732	0.180125
ENSG00000062725	APPBP2	amyloid beta precursor protein binding protein 2 [Source:HGNC Symbol;Acc:HGNC:622]	0.583824	0.0128965	0.791695	0.00783515	0.323984	0.415541
ENSG00000157500	APPL1	adaptor protein, phosphotyrosine interacting with PH domain and leucine zipper 1 [Source:HGNC Symbol;Acc:HGNC:24035]	0.446821	0.0222602	0.411278	0.0514879	0.491249	0.237438
ENSG00000136044	APPL2	adaptor protein, phosphotyrosine interacting with PH domain and leucine zipper 2 [Source:HGNC Symbol;Acc:HGNC:18242]	1.02665	3.7537e-05	1.05315	0.00311086	0.99353	0.0203909
ENSG00000198931	APRT	adenine phosphoribosyltransferase [Source:HGNC Symbol;Acc:HGNC:626]	-0.804682	0.00152706	-0.972659	0.00101115	-0.594711	0.194382
ENSG00000137074	APTX	aprataxin [Source:HGNC Symbol;Acc:HGNC:15984]	-0.309298	0.0391352	-0.171489	0.407295	-0.48156	0.0410763
ENSG00000240583	AQP1	aquaporin 1 (Colton blood group) [Source:HGNC Symbol;Acc:HGNC:633]	-0.398389	0.476756	-0.654425	0.365881	-0.0783438	0.941305
ENSG00000178301	AQP11	aquaporin 11 [Source:HGNC Symbol;Acc:HGNC:19940]	1.62197	0.0147953	1.60956	0.068987	1.63749	0.189903
ENSG00000185176	AQP12B	aquaporin 12B [Source:HGNC Symbol;Acc:HGNC:6096]	-0.00981928	0.944394	0.154703	0.373901	-0.215472	0.391002
ENSG00000167580	AQP2	aquaporin 2 [Source:HGNC Symbol;Acc:HGNC:634]	0.170045	0.185404	0	1	0.382601	0.202935
ENSG00000165272	AQP3	aquaporin 3 (Gill blood group) [Source:HGNC Symbol;Acc:HGNC:636]	-0.991524	0.182354	-0.421551	0.564365	-1.70399	0.283509
ENSG00000171885	AQP4	aquaporin 4 [Source:HGNC Symbol;Acc:HGNC:637]	0.45642	0.415544	-0.0557176	0.932853	1.09659	0.309211
ENSG00000161798	AQP5	aquaporin 5 [Source:HGNC Symbol;Acc:HGNC:638]	0.335734	0.247003	-0.0561056	0.7829	0.825533	0.183131
ENSG00000086159	AQP6	aquaporin 6 [Source:HGNC Symbol;Acc:HGNC:639]	1.31963	0.0701965	1.70573	0.200517	0.837006	0.148545
ENSG00000103569	AQP9	aquaporin 9 [Source:HGNC Symbol;Acc:HGNC:643]	0.725485	0.221317	0.0380392	0.943318	1.58479	0.198976
ENSG00000021776	AQR	aquarius intron-binding spliceosomal factor [Source:HGNC Symbol;Acc:HGNC:29513]	0.338648	0.013597	0.499762	0.0112738	0.137254	0.440525
ENSG00000169083	AR	androgen receptor [Source:HGNC Symbol;Acc:HGNC:644]	0.449561	0.490554	0.0536102	0.932829	0.944498	0.507073
ENSG00000078061	ARAF	A-Raf proto-oncogene, serine/threonine kinase [Source:HGNC Symbol;Acc:HGNC:646]	0.103625	0.573569	0.401586	0.137079	-0.268827	0.193279
ENSG00000186635	ARAP1	ArfGAP with RhoGAP domain, ankyrin repeat and PH domain 1 [Source:HGNC Symbol;Acc:HGNC:16925]	0.330405	0.170093	0.145188	0.658267	0.561927	0.176136
ENSG00000047365	ARAP2	ArfGAP with RhoGAP domain, ankyrin repeat and PH domain 2 [Source:HGNC Symbol;Acc:HGNC:16924]	1.17222	0.0438139	1.02817	0.0129335	1.35229	0.325083
ENSG00000120318	ARAP3	ArfGAP with RhoGAP domain, ankyrin repeat and PH domain 3 [Source:HGNC Symbol;Acc:HGNC:24097]	0.43058	0.333934	0.4748	0.191995	0.375305	0.718485
ENSG00000198576	ARC	activity regulated cytoskeleton associated protein [Source:HGNC Symbol;Acc:HGNC:648]	-1.06548	0.056546	-1.00364	0.108619	-1.14279	0.330597
ENSG00000095139	ARCN1	archain 1 [Source:HGNC Symbol;Acc:HGNC:649]	-0.0253295	0.857966	0.238451	0.0926192	-0.355055	0.123453
ENSG00000109321	AREG	amphiregulin [Source:HGNC Symbol;Acc:HGNC:651]	-0.338147	0.655493	-1.28356	0.0621245	0.843617	0.587647
ENSG00000119682	AREL1	apoptosis resistant E3 ubiquitin protein ligase 1 [Source:HGNC Symbol;Acc:HGNC:20363]	-0.186738	0.318509	0.137895	0.329323	-0.59253	0.0949013
ENSG00000143761	ARF1	ADP ribosylation factor 1 [Source:HGNC Symbol;Acc:HGNC:652]	-0.313724	0.0110025	-0.112576	0.254867	-0.565159	0.00363494
ENSG00000134287	ARF3	ADP ribosylation factor 3 [Source:HGNC Symbol;Acc:HGNC:654]	0.14816	0.217761	0.2713	0.18506	-0.00576384	0.960354
ENSG00000168374	ARF4	ADP ribosylation factor 4 [Source:HGNC Symbol;Acc:HGNC:655]	-0.705915	0.0271478	-0.362804	0.140797	-1.1348	0.10113
ENSG00000004059	ARF5	ADP ribosylation factor 5 [Source:HGNC Symbol;Acc:HGNC:658]	0.465231	0.389744	0.884695	0.0963427	-0.0590987	0.95911
ENSG00000165527	ARF6	ADP ribosylation factor 6 [Source:HGNC Symbol;Acc:HGNC:659]	-0.272226	0.188093	-0.20927	0.368604	-0.350921	0.417189
ENSG00000101199	ARFGAP1	ADP ribosylation factor GTPase activating protein 1 [Source:HGNC Symbol;Acc:HGNC:15852]	0.405112	0.216349	0.248243	0.534293	0.601199	0.353119
ENSG00000149182	ARFGAP2	ADP ribosylation factor GTPase activating protein 2 [Source:HGNC Symbol;Acc:HGNC:13504]	0.171684	0.274428	0.296579	0.197435	0.0155645	0.950051
ENSG00000242247	ARFGAP3	ADP ribosylation factor GTPase activating protein 3 [Source:HGNC Symbol;Acc:HGNC:661]	0.184222	0.215399	0.360008	0.00611057	-0.0355108	0.905551
ENSG00000066777	ARFGEF1	ADP ribosylation factor guanine nucleotide exchange factor 1 [Source:HGNC Symbol;Acc:HGNC:15772]	0.378049	0.0102422	0.489419	0.0321247	0.238835	0.241313
ENSG00000124198	ARFGEF2	ADP ribosylation factor guanine nucleotide exchange factor 2 [Source:HGNC Symbol;Acc:HGNC:15853]	0.34387	0.00190718	0.424229	0.00446037	0.243421	0.179061
ENSG00000112379	ARFGEF3	ARFGEF family member 3 [Source:HGNC Symbol;Acc:HGNC:21213]	0.0352877	0.914953	-0.651063	0.00848151	0.893226	0.0992759
ENSG00000164144	ARFIP1	ADP ribosylation factor interacting protein 1 [Source:HGNC Symbol;Acc:HGNC:21496]	-0.0681445	0.793135	0.303574	0.169346	-0.532793	0.313686
ENSG00000132254	ARFIP2	ADP ribosylation factor interacting protein 2 [Source:HGNC Symbol;Acc:HGNC:17160]	-0.284496	0.0243947	-0.196147	0.232965	-0.394932	0.0823142
ENSG00000101246	ARFRP1	ADP ribosylation factor related protein 1 [Source:HGNC Symbol;Acc:HGNC:662]	0.503898	0.0118572	0.488162	0.101384	0.523568	0.114656
ENSG00000118520	ARG1	arginase 1 [Source:HGNC Symbol;Acc:HGNC:663]	0.798567	0.244824	0.459284	0.389843	1.22267	0.444862
ENSG00000081181	ARG2	arginase 2 [Source:HGNC Symbol;Acc:HGNC:664]	-1.12281	0.0022242	-1.31695	0.00805066	-0.880138	0.164641
ENSG00000186103	ARGFX	arginine-fifty homeobox [Source:HGNC Symbol;Acc:HGNC:30146]	0.388081	0.124672	0.505284	0.250451	0.241576	0.391002
ENSG00000134884	ARGLU1	arginine and glutamate rich 1 [Source:HGNC Symbol;Acc:HGNC:25482]	0.897964	0.00347024	0.883819	0.0722037	0.915646	0.0388555
ENSG00000175220	ARHGAP1	Rho GTPase activating protein 1 [Source:HGNC Symbol;Acc:HGNC:673]	-0.037697	0.782424	0.185404	0.0841173	-0.316574	0.239959
ENSG00000071205	ARHGAP10	Rho GTPase activating protein 10 [Source:HGNC Symbol;Acc:HGNC:26099]	0.9277	0.000311763	0.876679	0.0339152	0.991477	0.0027875
ENSG00000198826	ARHGAP11A	Rho GTPase activating protein 11A [Source:HGNC Symbol;Acc:HGNC:15783]	-0.022736	0.954744	0.0455387	0.940569	-0.10808	0.866928
ENSG00000165322	ARHGAP12	Rho GTPase activating protein 12 [Source:HGNC Symbol;Acc:HGNC:16348]	0.4461	0.105959	0.597046	0.0153931	0.257417	0.671565
ENSG00000075884	ARHGAP15	Rho GTPase activating protein 15 [Source:HGNC Symbol;Acc:HGNC:21030]	1.9003	0.00479588	1.54287	0.00976095	2.34709	0.116233
ENSG00000140750	ARHGAP17	Rho GTPase activating protein 17 [Source:HGNC Symbol;Acc:HGNC:18239]	0.391113	0.083133	0.211464	0.497027	0.615674	0.102665
ENSG00000146376	ARHGAP18	Rho GTPase activating protein 18 [Source:HGNC Symbol;Acc:HGNC:21035]	-0.0298149	0.934009	-0.507574	0.280251	0.567384	0.331211
ENSG00000213390	ARHGAP19	Rho GTPase activating protein 19 [Source:HGNC Symbol;Acc:HGNC:23724]	-0.20795	0.695207	-0.127095	0.892372	-0.309019	0.593842
ENSG00000137727	ARHGAP20	Rho GTPase activating protein 20 [Source:HGNC Symbol;Acc:HGNC:18357]	0.811177	0.13368	-0.0876607	0.81483	1.93472	0.0641847
ENSG00000107863	ARHGAP21	Rho GTPase activating protein 21 [Source:HGNC Symbol;Acc:HGNC:23725]	1.11378	0.000172073	0.953452	0.0220394	1.31418	0.00543785
ENSG00000128805	ARHGAP22	Rho GTPase activating protein 22 [Source:HGNC Symbol;Acc:HGNC:30320]	-0.676606	0.407031	-1.02901	0.306567	-0.236099	0.883212
ENSG00000138639	ARHGAP24	Rho GTPase activating protein 24 [Source:HGNC Symbol;Acc:HGNC:25361]	0.806198	0.105422	1.01606	0.256395	0.543869	0.250316
ENSG00000145819	ARHGAP26	Rho GTPase activating protein 26 [Source:HGNC Symbol;Acc:HGNC:17073]	0.873377	0.0598575	0.287601	0.509886	1.6056	0.0772085
ENSG00000088756	ARHGAP28	Rho GTPase activating protein 28 [Source:HGNC Symbol;Acc:HGNC:25509]	1.02459	0.167306	-0.175857	0.151136	2.52514	0.119273
ENSG00000137962	ARHGAP29	Rho GTPase activating protein 29 [Source:HGNC Symbol;Acc:HGNC:30207]	-0.325637	0.747368	-1.35248	0.330787	0.957912	0.567774
ENSG00000186517	ARHGAP30	Rho GTPase activating protein 30 [Source:HGNC Symbol;Acc:HGNC:27414]	1.215	0.0265841	0.511162	0.432049	2.09479	0.0145326
ENSG00000031081	ARHGAP31	Rho GTPase activating protein 31 [Source:HGNC Symbol;Acc:HGNC:29216]	1.72929	0.000564091	1.14686	0.00493072	2.45734	0.0120759
ENSG00000134909	ARHGAP32	Rho GTPase activating protein 32 [Source:HGNC Symbol;Acc:HGNC:17399]	0.80682	0.00146453	0.789375	0.0601753	0.828626	0.00971187
ENSG00000004777	ARHGAP33	Rho GTPase activating protein 33 [Source:HGNC Symbol;Acc:HGNC:23085]	1.64681	0.0210543	1.88884	0.0413128	1.34427	0.316161
ENSG00000160007	ARHGAP35	Rho GTPase activating protein 35 [Source:HGNC Symbol;Acc:HGNC:4591]	1.0268	0.000955538	0.891959	0.0419997	1.19536	0.0225673
ENSG00000147256	ARHGAP36	Rho GTPase activating protein 36 [Source:HGNC Symbol;Acc:HGNC:26388]	0.285014	0.62771	-0.436803	0.57565	1.18728	0.213945
ENSG00000147799	ARHGAP39	Rho GTPase activating protein 39 [Source:HGNC Symbol;Acc:HGNC:29351]	1.5042	0.0209268	1.05493	0.301729	2.06579	0.0117995
ENSG00000089820	ARHGAP4	Rho GTPase activating protein 4 [Source:HGNC Symbol;Acc:HGNC:674]	1.06433	0.0126419	0.961984	0.0593316	1.19227	0.166061
ENSG00000124143	ARHGAP40	Rho GTPase activating protein 40 [Source:HGNC Symbol;Acc:HGNC:16226]	0.626394	0.2152	-0.0401085	0.894646	1.45952	0.19013
ENSG00000165895	ARHGAP42	Rho GTPase activating protein 42 [Source:HGNC Symbol;Acc:HGNC:26545]	0.89273	2.17065e-05	0.856477	0.00830483	0.938046	0.00204065
ENSG00000006740	ARHGAP44	Rho GTPase activating protein 44 [Source:HGNC Symbol;Acc:HGNC:29096]	1.09718	0.0577305	1.3623	0.0197135	0.765773	0.533153
ENSG00000180448	ARHGAP45	Rho GTPase activating protein 45 [Source:HGNC Symbol;Acc:HGNC:17102]	0.447863	0.291795	-0.0519942	0.924126	1.07268	0.132061
ENSG00000100852	ARHGAP5	Rho GTPase activating protein 5 [Source:HGNC Symbol;Acc:HGNC:675]	0.423994	0.000414338	0.535652	0.00261827	0.284423	0.0643541
ENSG00000241484	ARHGAP8	Rho GTPase activating protein 8 [Source:HGNC Symbol;Acc:HGNC:677]	0.118689	0.84206	-0.256548	0.646335	0.587734	0.655253
ENSG00000123329	ARHGAP9	Rho GTPase activating protein 9 [Source:HGNC Symbol;Acc:HGNC:14130]	0.734031	0.292522	-0.234798	0.772936	1.94507	0.103037
ENSG00000141522	ARHGDIA	Rho GDP dissociation inhibitor alpha [Source:HGNC Symbol;Acc:HGNC:678]	-0.0100774	0.9619	-0.113855	0.676032	0.119644	0.765308
ENSG00000111348	ARHGDIB	Rho GDP dissociation inhibitor beta [Source:HGNC Symbol;Acc:HGNC:679]	1.01009	0.0596826	0.146825	0.791871	2.08917	0.00948771
ENSG00000076928	ARHGEF1	Rho guanine nucleotide exchange factor 1 [Source:HGNC Symbol;Acc:HGNC:681]	0.872922	0.0319885	0.24711	0.371323	1.65519	0.0370124
ENSG00000104728	ARHGEF10	Rho guanine nucleotide exchange factor 10 [Source:HGNC Symbol;Acc:HGNC:14103]	0.329811	0.0607922	0.243043	0.380659	0.43827	0.0809036
ENSG00000074964	ARHGEF10L	Rho guanine nucleotide exchange factor 10 like [Source:HGNC Symbol;Acc:HGNC:25540]	1.23084	0.00791976	1.4704	0.0090782	0.931395	0.287639
ENSG00000132694	ARHGEF11	Rho guanine nucleotide exchange factor 11 [Source:HGNC Symbol;Acc:HGNC:14580]	0.859362	0.000877303	0.524754	0.0197638	1.27762	0.00510962
ENSG00000196914	ARHGEF12	Rho guanine nucleotide exchange factor 12 [Source:HGNC Symbol;Acc:HGNC:14193]	0.657221	0.000192436	0.576937	0.0324862	0.757576	0.000441226
ENSG00000198844	ARHGEF15	Rho guanine nucleotide exchange factor 15 [Source:HGNC Symbol;Acc:HGNC:15590]	0.777962	0.357252	0.239713	0.719699	1.45077	0.45605
ENSG00000130762	ARHGEF16	Rho guanine nucleotide exchange factor 16 [Source:HGNC Symbol;Acc:HGNC:15515]	0.400188	0.687043	0.929943	0.610019	-0.262006	0.740147
ENSG00000110237	ARHGEF17	Rho guanine nucleotide exchange factor 17 [Source:HGNC Symbol;Acc:HGNC:21726]	0.289783	0.1029	0.264949	0.259455	0.320825	0.339681
ENSG00000142632	ARHGEF19	Rho guanine nucleotide exchange factor 19 [Source:HGNC Symbol;Acc:HGNC:26604]	-0.0187354	0.962705	-0.355799	0.464299	0.402594	0.600277
ENSG00000116584	ARHGEF2	Rho/Rac guanine nucleotide exchange factor 2 [Source:HGNC Symbol;Acc:HGNC:682]	0.430785	0.053685	0.359592	0.242339	0.519777	0.196207
ENSG00000240771	ARHGEF25	Rho guanine nucleotide exchange factor 25 [Source:HGNC Symbol;Acc:HGNC:30275]	0.872246	0.0338783	0.905339	0.216435	0.83088	0.0450341
ENSG00000114790	ARHGEF26	Rho guanine nucleotide exchange factor 26 [Source:HGNC Symbol;Acc:HGNC:24490]	0.470333	0.0727241	0.428262	0.246741	0.522921	0.260738
ENSG00000163947	ARHGEF3	Rho guanine nucleotide exchange factor 3 [Source:HGNC Symbol;Acc:HGNC:683]	1.066	0.00322494	1.245	0.00790116	0.842262	0.197164
ENSG00000214694	ARHGEF33	Rho guanine nucleotide exchange factor 33 [Source:HGNC Symbol;Acc:HGNC:37252]	0.980511	0.203022	0.763231	0.454899	1.25211	0.386744
ENSG00000213214	ARHGEF35	Rho guanine nucleotide exchange factor 35 [Source:HGNC Symbol;Acc:HGNC:33846]	-1.07151	0.0278968	-0.799889	0.114723	-1.41103	0.172447
ENSG00000183111	ARHGEF37	Rho guanine nucleotide exchange factor 37 [Source:HGNC Symbol;Acc:HGNC:34430]	2.18503	1.27504e-05	2.29218	0.000445461	2.0511	0.02363
ENSG00000236699	ARHGEF38	Rho guanine nucleotide exchange factor 38 [Source:HGNC Symbol;Acc:HGNC:25968]	0.849559	0.0808926	0.484534	0.45287	1.30584	0.12892
ENSG00000137135	ARHGEF39	Rho guanine nucleotide exchange factor 39 [Source:HGNC Symbol;Acc:HGNC:25909]	-2.64764	0.00545447	-2.57982	0.0685975	-2.73241	0.0833987
ENSG00000136002	ARHGEF4	Rho guanine nucleotide exchange factor 4 [Source:HGNC Symbol;Acc:HGNC:684]	1.23578	0.0409723	0.395723	0.380369	2.28585	0.061946
ENSG00000165801	ARHGEF40	Rho guanine nucleotide exchange factor 40 [Source:HGNC Symbol;Acc:HGNC:25516]	1.45622	0.000891564	1.67323	0.00637463	1.18497	0.106097
ENSG00000050327	ARHGEF5	Rho guanine nucleotide exchange factor 5 [Source:HGNC Symbol;Acc:HGNC:13209]	-0.312238	0.7231	-0.640356	0.614979	0.0979091	0.948335
ENSG00000129675	ARHGEF6	Rac/Cdc42 guanine nucleotide exchange factor 6 [Source:HGNC Symbol;Acc:HGNC:685]	1.68482	0.000156579	1.66005	0.00715051	1.71578	0.0317537
ENSG00000102606	ARHGEF7	Rho guanine nucleotide exchange factor 7 [Source:HGNC Symbol;Acc:HGNC:15607]	0.809179	0.000354358	0.817771	0.0128253	0.79844	0.0387814
ENSG00000131089	ARHGEF9	Cdc42 guanine nucleotide exchange factor 9 [Source:HGNC Symbol;Acc:HGNC:14561]	0.518675	0.0340209	0.612409	0.0598287	0.401508	0.372238
ENSG00000117713	ARID1A	AT-rich interaction domain 1A [Source:HGNC Symbol;Acc:HGNC:11110]	0.61592	0.00483454	0.696387	0.0389438	0.515336	0.123372
ENSG00000049618	ARID1B	AT-rich interaction domain 1B [Source:HGNC Symbol;Acc:HGNC:18040]	0.619302	0.000200414	0.445746	0.0108871	0.836248	0.00402799
ENSG00000189079	ARID2	AT-rich interaction domain 2 [Source:HGNC Symbol;Acc:HGNC:18037]	0.361633	0.0613721	0.400564	0.0300837	0.312969	0.464099
ENSG00000116017	ARID3A	AT-rich interaction domain 3A [Source:HGNC Symbol;Acc:HGNC:3031]	0.73219	0.0376311	0.233979	0.507541	1.35495	0.0278333
ENSG00000179361	ARID3B	AT-rich interaction domain 3B [Source:HGNC Symbol;Acc:HGNC:14350]	0.726789	0.422532	1.3487	0.138057	-0.0505929	0.979172
ENSG00000205143	ARID3C	AT-rich interaction domain 3C [Source:HGNC Symbol;Acc:HGNC:21209]	0.0634173	0.907619	-0.536642	0.285764	0.813491	0.481006
ENSG00000032219	ARID4A	AT-rich interaction domain 4A [Source:HGNC Symbol;Acc:HGNC:9885]	0.54474	3.10804e-05	0.576613	0.0072407	0.504899	0.0022216
ENSG00000054267	ARID4B	AT-rich interaction domain 4B [Source:HGNC Symbol;Acc:HGNC:15550]	0.405049	0.0295953	0.562137	0.0175263	0.20869	0.521738
ENSG00000196843	ARID5A	AT-rich interaction domain 5A [Source:HGNC Symbol;Acc:HGNC:17361]	-2.07434	0.00980208	-2.93436	0.0230355	-0.999323	0.239307
ENSG00000150347	ARID5B	AT-rich interaction domain 5B [Source:HGNC Symbol;Acc:HGNC:17362]	-0.274948	0.233604	-0.18897	0.395148	-0.382421	0.455935
ENSG00000166233	ARIH1	ariadne RBR E3 ubiquitin protein ligase 1 [Source:HGNC Symbol;Acc:HGNC:689]	0.500676	0.00118217	0.474024	0.0262164	0.53399	0.0544263
ENSG00000177479	ARIH2	ariadne RBR E3 ubiquitin protein ligase 2 [Source:HGNC Symbol;Acc:HGNC:690]	0.129251	0.500255	0.158743	0.615044	0.0923854	0.728241
ENSG00000221883	ARIH2OS	ariadne RBR E3 ubiquitin protein ligase 2 opposite strand [Source:HGNC Symbol;Acc:HGNC:34425]	-0.0424468	0.928343	0.453815	0.366406	-0.662774	0.484093
ENSG00000120805	ARL1	ADP ribosylation factor like GTPase 1 [Source:HGNC Symbol;Acc:HGNC:692]	-0.269303	0.166458	0.0503074	0.795618	-0.668816	0.0401371
ENSG00000175414	ARL10	ADP ribosylation factor like GTPase 10 [Source:HGNC Symbol;Acc:HGNC:22042]	0.196168	0.385532	-0.0521897	0.773912	0.506616	0.304632
ENSG00000152213	ARL11	ADP ribosylation factor like GTPase 11 [Source:HGNC Symbol;Acc:HGNC:24046]	1.11109	0.169967	0.588209	0.63224	1.76469	0.150786
ENSG00000174225	ARL13A	ADP ribosylation factor like GTPase 13A [Source:HGNC Symbol;Acc:HGNC:31709]	1.11033	0.0741887	0.772952	0.0827898	1.53204	0.294384
ENSG00000169379	ARL13B	ADP ribosylation factor like GTPase 13B [Source:HGNC Symbol;Acc:HGNC:25419]	-0.160579	0.30019	-0.0713067	0.700872	-0.27217	0.376063
ENSG00000179674	ARL14	ADP ribosylation factor like GTPase 14 [Source:HGNC Symbol;Acc:HGNC:22974]	-0.249867	0.53751	-0.503685	0.475958	0.0674055	0.875957
ENSG00000152219	ARL14EP	ADP ribosylation factor like GTPase 14 effector protein [Source:HGNC Symbol;Acc:HGNC:26798]	0.1841	0.110866	0.240315	0.225486	0.113832	0.397829
ENSG00000268223	ARL14EPL	ADP ribosylation factor like GTPase 14 effector protein like [Source:HGNC Symbol;Acc:HGNC:44201]	0.171399	0.184209	0.115257	0.373901	0.241576	0.391002
ENSG00000185305	ARL15	ADP ribosylation factor like GTPase 15 [Source:HGNC Symbol;Acc:HGNC:25945]	0.345202	0.170333	0.160297	0.640857	0.576333	0.186702
ENSG00000214087	ARL16	ADP ribosylation factor like GTPase 16 [Source:HGNC Symbol;Acc:HGNC:27902]	0.0766305	0.707283	-0.221825	0.329494	0.4497	0.215289
ENSG00000185829	ARL17A	ADP ribosylation factor like GTPase 17A [Source:HGNC Symbol;Acc:HGNC:24096]	0.554973	0.127706	0.534731	0.357524	0.580274	0.283346
ENSG00000228696	ARL17B	ADP ribosylation factor like GTPase 17B [Source:HGNC Symbol;Acc:HGNC:32387]	0.479178	0.162417	0.843671	0.122534	0.0235603	0.954749
ENSG00000213465	ARL2	ADP ribosylation factor like GTPase 2 [Source:HGNC Symbol;Acc:HGNC:693]	0.133526	0.514213	0.250594	0.194357	-0.0128081	0.977413
ENSG00000273003	ARL2-SNX15	ARL2-SNX15 readthrough (NMD candidate) [Source:HGNC Symbol;Acc:HGNC:49197]	-0.00462177	0.963366	0	1	-0.010399	0.96801
ENSG00000102931	ARL2BP	ADP ribosylation factor like GTPase 2 binding protein [Source:HGNC Symbol;Acc:HGNC:17146]	-0.634845	0.311145	0.402862	0.317288	-1.93198	0.127369
ENSG00000138175	ARL3	ADP ribosylation factor like GTPase 3 [Source:HGNC Symbol;Acc:HGNC:694]	-0.0412103	0.806744	0.0396162	0.859199	-0.142243	0.649833
ENSG00000122644	ARL4A	ADP ribosylation factor like GTPase 4A [Source:HGNC Symbol;Acc:HGNC:695]	-0.749003	0.0499257	-0.598886	0.0664723	-0.93665	0.283295
ENSG00000188042	ARL4C	ADP ribosylation factor like GTPase 4C [Source:HGNC Symbol;Acc:HGNC:698]	-1.08567	0.0781153	-0.878011	0.082958	-1.34525	0.345422
ENSG00000175906	ARL4D	ADP ribosylation factor like GTPase 4D [Source:HGNC Symbol;Acc:HGNC:656]	-1.10705	0.199704	-0.409614	0.248552	-1.97884	0.346387
ENSG00000162980	ARL5A	ADP ribosylation factor like GTPase 5A [Source:HGNC Symbol;Acc:HGNC:696]	0.325659	0.0484536	0.48427	0.0450848	0.127396	0.597489
ENSG00000165997	ARL5B	ADP ribosylation factor like GTPase 5B [Source:HGNC Symbol;Acc:HGNC:23052]	0.390045	0.123125	0.482155	0.183066	0.274908	0.528516
ENSG00000141748	ARL5C	ADP ribosylation factor like GTPase 5C [Source:HGNC Symbol;Acc:HGNC:31111]	0.848949	0.320977	0.528454	0.498759	1.24957	0.517836
ENSG00000113966	ARL6	ADP ribosylation factor like GTPase 6 [Source:HGNC Symbol;Acc:HGNC:13210]	0.258795	0.314773	0.478383	0.307227	-0.0156912	0.927425
ENSG00000170540	ARL6IP1	ADP ribosylation factor like GTPase 6 interacting protein 1 [Source:HGNC Symbol;Acc:HGNC:697]	-0.286909	0.261215	-0.128286	0.625025	-0.485187	0.37343
ENSG00000182196	ARL6IP4	ADP ribosylation factor like GTPase 6 interacting protein 4 [Source:HGNC Symbol;Acc:HGNC:18076]	1.11253	0.214856	-0.143866	0.786789	2.68302	0.168179
ENSG00000144746	ARL6IP5	ADP ribosylation factor like GTPase 6 interacting protein 5 [Source:HGNC Symbol;Acc:HGNC:16937]	-0.180614	0.292441	-0.138191	0.59817	-0.233644	0.392657
ENSG00000177917	ARL6IP6	ADP ribosylation factor like GTPase 6 interacting protein 6 [Source:HGNC Symbol;Acc:HGNC:24048]	0.817418	6.94965e-05	0.730504	0.00883451	0.926061	0.0100228
ENSG00000143862	ARL8A	ADP ribosylation factor like GTPase 8A [Source:HGNC Symbol;Acc:HGNC:25192]	0.428875	0.08037	0.485347	0.121872	0.358285	0.448984
ENSG00000134108	ARL8B	ADP ribosylation factor like GTPase 8B [Source:HGNC Symbol;Acc:HGNC:25564]	0.0903961	0.721465	0.413887	0.0167973	-0.313968	0.569488
ENSG00000196503	ARL9	ADP ribosylation factor like GTPase 9 [Source:HGNC Symbol;Acc:HGNC:23592]	-0.949015	0.2556	-1.01642	0.017846	-0.86476	0.674754
ENSG00000104442	ARMC1	armadillo repeat containing 1 [Source:HGNC Symbol;Acc:HGNC:17684]	0.108535	0.460608	0.264708	0.10703	-0.0866815	0.760759
ENSG00000170632	ARMC10	armadillo repeat containing 10 [Source:HGNC Symbol;Acc:HGNC:21706]	-0.223306	0.618803	0.032776	0.943525	-0.543407	0.572598
ENSG00000157343	ARMC12	armadillo repeat containing 12 [Source:HGNC Symbol;Acc:HGNC:21099]	-0.0766589	0.950734	-1.66438	0.126049	1.908	0.459092
ENSG00000118690	ARMC2	armadillo repeat containing 2 [Source:HGNC Symbol;Acc:HGNC:23045]	-0.256205	0.443275	0.125806	0.793818	-0.733719	0.135421
ENSG00000140691	ARMC5	armadillo repeat containing 5 [Source:HGNC Symbol;Acc:HGNC:25781]	0.516009	0.295894	0.480517	0.441313	0.560374	0.563306
ENSG00000105676	ARMC6	armadillo repeat containing 6 [Source:HGNC Symbol;Acc:HGNC:25049]	0.130462	0.641268	-0.00943075	0.971112	0.305329	0.625571
ENSG00000125449	ARMC7	armadillo repeat containing 7 [Source:HGNC Symbol;Acc:HGNC:26168]	0.17058	0.339757	0.182246	0.219531	0.155998	0.707777
ENSG00000114098	ARMC8	armadillo repeat containing 8 [Source:HGNC Symbol;Acc:HGNC:24999]	0.198897	0.201229	0.152112	0.411557	0.257378	0.414905
ENSG00000135931	ARMC9	armadillo repeat containing 9 [Source:HGNC Symbol;Acc:HGNC:20730]	-0.893993	0.00713312	-0.720318	0.0136672	-1.11109	0.133678
ENSG00000126947	ARMCX1	armadillo repeat containing X-linked 1 [Source:HGNC Symbol;Acc:HGNC:18073]	0.115012	0.45749	0.170673	0.0512525	0.0454368	0.904313
ENSG00000184867	ARMCX2	armadillo repeat containing X-linked 2 [Source:HGNC Symbol;Acc:HGNC:16869]	0.906407	0.111267	0.280249	0.146634	1.6891	0.210383
ENSG00000102401	ARMCX3	armadillo repeat containing X-linked 3 [Source:HGNC Symbol;Acc:HGNC:24065]	-0.323835	0.023667	-0.137749	0.229604	-0.556443	0.0544166
ENSG00000196440	ARMCX4	armadillo repeat containing X-linked 4 [Source:HGNC Symbol;Acc:HGNC:28615]	0.517316	0.0420574	0.416193	0.0628455	0.643718	0.264537
ENSG00000125962	ARMCX5	armadillo repeat containing X-linked 5 [Source:HGNC Symbol;Acc:HGNC:25772]	0.187099	0.5617	0.745187	0.0011322	-0.51051	0.396609
ENSG00000198960	ARMCX6	armadillo repeat containing X-linked 6 [Source:HGNC Symbol;Acc:HGNC:26094]	-0.00418129	0.984684	-0.226108	0.190388	0.273227	0.57228
ENSG00000198520	ARMH1	armadillo-like helical domain containing 1 [Source:HGNC Symbol;Acc:HGNC:34345]	-0.322617	0.578904	0.150478	0.686505	-0.913985	0.503929
ENSG00000260286	ARMH2	armadillo-like helical domain containing 2 [Source:HGNC Symbol;Acc:HGNC:49394]	0.302519	0.21157	0.154703	0.373901	0.48729	0.391002
ENSG00000120029	ARMH3	armadillo-like helical domain containing 3 [Source:HGNC Symbol;Acc:HGNC:25788]	0.108808	0.657483	0.503916	0.204018	-0.385077	0.0111632
ENSG00000139971	ARMH4	armadillo-like helical domain containing 4 [Source:HGNC Symbol;Acc:HGNC:19846]	0.404221	0.13874	0.469531	0.226237	0.322584	0.500871
ENSG00000254636	ARMS2	age-related maculopathy susceptibility 2 [Source:HGNC Symbol;Acc:HGNC:32685]	0.815895	0.0822227	0.445229	0.335405	1.27923	0.199241
ENSG00000146476	ARMT1	acidic residue methyltransferase 1 [Source:HGNC Symbol;Acc:HGNC:17872]	-0.706255	0.202036	-0.214884	0.349175	-1.32047	0.323401
ENSG00000143437	ARNT	aryl hydrocarbon receptor nuclear translocator [Source:HGNC Symbol;Acc:HGNC:700]	0.454249	0.00795903	0.56829	0.013266	0.311698	0.287353
ENSG00000172379	ARNT2	aryl hydrocarbon receptor nuclear translocator 2 [Source:HGNC Symbol;Acc:HGNC:16876]	1.0082	0.0227931	1.06171	0.0452421	0.941297	0.290845
ENSG00000133794	ARNTL	aryl hydrocarbon receptor nuclear translocator like [Source:HGNC Symbol;Acc:HGNC:701]	0.683082	0.0141344	0.47267	0.209789	0.946096	0.0429739
ENSG00000029153	ARNTL2	aryl hydrocarbon receptor nuclear translocator like 2 [Source:HGNC Symbol;Acc:HGNC:18984]	1.39089	0.140232	0.757668	0.435	2.18241	0.274762
ENSG00000241685	ARPC1A	actin related protein 2/3 complex subunit 1A [Source:HGNC Symbol;Acc:HGNC:703]	-0.243105	0.0657756	-0.0580632	0.589326	-0.474408	0.070537
ENSG00000130429	ARPC1B	actin related protein 2/3 complex subunit 1B [Source:HGNC Symbol;Acc:HGNC:704]	-0.365206	0.0490654	-0.0687974	0.51599	-0.735718	0.047188
ENSG00000163466	ARPC2	actin related protein 2/3 complex subunit 2 [Source:HGNC Symbol;Acc:HGNC:705]	-0.244757	0.0891924	-0.0600646	0.641839	-0.475622	0.0985821
ENSG00000111229	ARPC3	actin related protein 2/3 complex subunit 3 [Source:HGNC Symbol;Acc:HGNC:706]	-0.348348	0.157402	-0.157172	0.337545	-0.587318	0.308278
ENSG00000241553	ARPC4	actin related protein 2/3 complex subunit 4 [Source:HGNC Symbol;Acc:HGNC:707]	-0.469329	0.0028144	-0.367969	0.0496468	-0.596028	0.0490773
ENSG00000250151	ARPC4-TTLL3	ARPC4-TTLL3 readthrough [Source:HGNC Symbol;Acc:HGNC:38830]	-0.101157	0.645089	-0.182083	0.669907	0	1
ENSG00000162704	ARPC5	actin related protein 2/3 complex subunit 5 [Source:HGNC Symbol;Acc:HGNC:708]	-0.544355	0.107778	-0.387971	0.0951441	-0.739835	0.357961
ENSG00000136950	ARPC5L	actin related protein 2/3 complex subunit 5 like [Source:HGNC Symbol;Acc:HGNC:23366]	0.229365	0.186301	0.15404	0.493566	0.323522	0.325017
ENSG00000242498	ARPIN	actin related protein 2/3 complex inhibitor [Source:HGNC Symbol;Acc:HGNC:28782]	1.07714	0.00103619	0.661346	0.000825588	1.59687	0.0162378
ENSG00000128989	ARPP19	cAMP regulated phosphoprotein 19 [Source:HGNC Symbol;Acc:HGNC:16967]	-0.0125894	0.955543	0.260926	0.0280126	-0.354483	0.493027
ENSG00000120500	ARR3	arrestin 3 [Source:HGNC Symbol;Acc:HGNC:710]	0.488772	0.501426	0.734491	0.44475	0.181624	0.894345
ENSG00000137486	ARRB1	arrestin beta 1 [Source:HGNC Symbol;Acc:HGNC:711]	-0.348764	0.137787	-0.323691	0.407523	-0.380105	0.228755
ENSG00000141480	ARRB2	arrestin beta 2 [Source:HGNC Symbol;Acc:HGNC:712]	-0.0799255	0.87095	0.0297986	0.925143	-0.217081	0.855759
ENSG00000197070	ARRDC1	arrestin domain containing 1 [Source:HGNC Symbol;Acc:HGNC:28633]	0.414088	0.209262	0.085191	0.857101	0.825209	0.09937
ENSG00000105643	ARRDC2	arrestin domain containing 2 [Source:HGNC Symbol;Acc:HGNC:25225]	0.578765	0.0739063	0.0244018	0.932888	1.27172	0.015225
ENSG00000113369	ARRDC3	arrestin domain containing 3 [Source:HGNC Symbol;Acc:HGNC:29263]	1.38096	0.0143093	1.04701	0.124357	1.79839	0.100798
ENSG00000140450	ARRDC4	arrestin domain containing 4 [Source:HGNC Symbol;Acc:HGNC:28087]	0.77305	0.0173703	0.580843	0.207033	1.01331	0.0601567
ENSG00000205784	ARRDC5	arrestin domain containing 5 [Source:HGNC Symbol;Acc:HGNC:31407]	0.313911	0.667545	0.581597	0.314658	-0.0206963	0.99034
ENSG00000100299	ARSA	arylsulfatase A [Source:HGNC Symbol;Acc:HGNC:713]	0.504606	0.192383	0.864022	0.125514	0.0553357	0.925836
ENSG00000113273	ARSB	arylsulfatase B [Source:HGNC Symbol;Acc:HGNC:714]	0.459719	0.00181008	0.515746	0.0118252	0.389685	0.126978
ENSG00000006756	ARSD	arylsulfatase D [Source:HGNC Symbol;Acc:HGNC:717]	0.887389	0.000228318	0.877713	0.0208919	0.899483	0.0103654
ENSG00000157399	ARSE	arylsulfatase E [Source:HGNC Symbol;Acc:HGNC:719]	1.01419	0.00448639	0.968297	0.0631336	1.07156	0.0762123
ENSG00000062096	ARSF	arylsulfatase F [Source:HGNC Symbol;Acc:HGNC:721]	0.497164	0.432629	0.486807	0.532796	0.51011	0.687419
ENSG00000141337	ARSG	arylsulfatase G [Source:HGNC Symbol;Acc:HGNC:24102]	-0.413451	0.114522	-0.0174235	0.939207	-0.908485	0.0662992
ENSG00000205667	ARSH	arylsulfatase family member H [Source:HGNC Symbol;Acc:HGNC:32488]	0.866871	0.0462885	0.41578	0.195935	1.43074	0.13677
ENSG00000183876	ARSI	arylsulfatase family member I [Source:HGNC Symbol;Acc:HGNC:32521]	-1.203	0.155256	-0.604	0.515809	-1.95175	0.260543
ENSG00000164291	ARSK	arylsulfatase family member K [Source:HGNC Symbol;Acc:HGNC:25239]	-0.701194	0.194043	-0.64723	0.228914	-0.768649	0.51991
ENSG00000129744	ART1	ADP-ribosyltransferase 1 [Source:HGNC Symbol;Acc:HGNC:723]	0.00628279	0.984579	0.20538	0.467917	-0.242589	0.7413
ENSG00000156219	ART3	ADP-ribosyltransferase 3 [Source:HGNC Symbol;Acc:HGNC:725]	1.13406	0.249515	2.04086	0.154691	0.000563667	0.999705
ENSG00000111339	ART4	ADP-ribosyltransferase 4 (Dombrock blood group) [Source:HGNC Symbol;Acc:HGNC:726]	0.816115	0.322098	0.153578	0.848398	1.64429	0.351363
ENSG00000173409	ARV1	ARV1 homolog, fatty acid homeostasis modulator [Source:HGNC Symbol;Acc:HGNC:29561]	-0.197066	0.41981	0.0560445	0.659417	-0.513455	0.370679
ENSG00000004848	ARX	aristaless related homeobox [Source:HGNC Symbol;Acc:HGNC:18060]	-0.487943	0.463238	0.263705	0.571632	-1.4275	0.337516
ENSG00000214435	AS3MT	arsenite methyltransferase [Source:HGNC Symbol;Acc:HGNC:17452]	0.368609	0.216713	0.362417	0.500545	0.376348	0.20106
ENSG00000104763	ASAH1	N-acylsphingosine amidohydrolase 1 [Source:HGNC Symbol;Acc:HGNC:735]	-0.675758	0.0526938	-0.402691	0.317105	-1.01709	0.13666
ENSG00000188611	ASAH2	N-acylsphingosine amidohydrolase 2 [Source:HGNC Symbol;Acc:HGNC:18860]	-0.061576	0.873066	0.287904	0.568323	-0.498426	0.468799
ENSG00000204147	ASAH2B	N-acylsphingosine amidohydrolase 2B [Source:HGNC Symbol;Acc:HGNC:23456]	0.201678	0.636651	0.722151	0.160364	-0.448913	0.55739
ENSG00000153317	ASAP1	ArfGAP with SH3 domain, ankyrin repeat and PH domain 1 [Source:HGNC Symbol;Acc:HGNC:2720]	0.441673	0.006754	0.268633	0.191833	0.657972	0.0094809
ENSG00000151693	ASAP2	ArfGAP with SH3 domain, ankyrin repeat and PH domain 2 [Source:HGNC Symbol;Acc:HGNC:2721]	0.646715	0.0224223	0.88268	0.0385764	0.351759	0.388012
ENSG00000088280	ASAP3	ArfGAP with SH3 domain, ankyrin repeat and PH domain 3 [Source:HGNC Symbol;Acc:HGNC:14987]	0.13655	0.586435	0.343781	0.150761	-0.122488	0.820681
ENSG00000065802	ASB1	ankyrin repeat and SOCS box containing 1 [Source:HGNC Symbol;Acc:HGNC:16011]	0.380005	0.0309295	0.20259	0.134967	0.601773	0.119698
ENSG00000146926	ASB10	ankyrin repeat and SOCS box containing 10 [Source:HGNC Symbol;Acc:HGNC:17185]	-0.237762	0.540822	0.154703	0.373901	-0.728344	0.431948
ENSG00000165192	ASB11	ankyrin repeat and SOCS box containing 11 [Source:HGNC Symbol;Acc:HGNC:17186]	-0.246716	0.393819	-0.293245	0.48639	-0.188555	0.704017
ENSG00000198881	ASB12	ankyrin repeat and SOCS box containing 12 [Source:HGNC Symbol;Acc:HGNC:19763]	-0.158153	0.581154	-0.319036	0.563119	0.0429519	0.391002
ENSG00000196372	ASB13	ankyrin repeat and SOCS box containing 13 [Source:HGNC Symbol;Acc:HGNC:19765]	0.602733	0.106127	0.15349	0.565314	1.16429	0.15077
ENSG00000239388	ASB14	ankyrin repeat and SOCS box containing 14 [Source:HGNC Symbol;Acc:HGNC:19766]	-1.02466	0.0671516	-1.99145	0.00795338	0.183823	0.740469
ENSG00000146809	ASB15	ankyrin repeat and SOCS box containing 15 [Source:HGNC Symbol;Acc:HGNC:19767]	1.52717	0.068532	0.942799	0.335512	2.25764	0.172589
ENSG00000161664	ASB16	ankyrin repeat and SOCS box containing 16 [Source:HGNC Symbol;Acc:HGNC:19768]	0.00390702	0.995707	1.30994	0.125068	-1.62864	0.12826
ENSG00000182177	ASB18	ankyrin repeat and SOCS box containing 18 [Source:HGNC Symbol;Acc:HGNC:19770]	1.10649	0.13673	0.508788	0.604871	1.85361	0.157633
ENSG00000100628	ASB2	ankyrin repeat and SOCS box containing 2 [Source:HGNC Symbol;Acc:HGNC:16012]	0.0148727	0.874338	0.115257	0.373901	-0.110608	0.472203
ENSG00000115239	ASB3	ankyrin repeat and SOCS box containing 3 [Source:HGNC Symbol;Acc:HGNC:16013]	0.581222	0.00886958	0.336048	0.048951	0.887691	0.0605584
ENSG00000005981	ASB4	ankyrin repeat and SOCS box containing 4 [Source:HGNC Symbol;Acc:HGNC:16009]	0.702358	0.272569	0.411183	0.614004	1.06633	0.38564
ENSG00000164122	ASB5	ankyrin repeat and SOCS box containing 5 [Source:HGNC Symbol;Acc:HGNC:17180]	-0.246494	0.777265	0.214757	0.609835	-0.823057	0.701543
ENSG00000148331	ASB6	ankyrin repeat and SOCS box containing 6 [Source:HGNC Symbol;Acc:HGNC:17181]	0.363428	0.0348177	0.474099	0.05711	0.22509	0.419319
ENSG00000183475	ASB7	ankyrin repeat and SOCS box containing 7 [Source:HGNC Symbol;Acc:HGNC:17182]	0.740292	0.0030835	0.928001	0.019283	0.505655	0.120624
ENSG00000177981	ASB8	ankyrin repeat and SOCS box containing 8 [Source:HGNC Symbol;Acc:HGNC:17183]	0.418485	0.0499015	0.452137	0.166893	0.376418	0.266983
ENSG00000102048	ASB9	ankyrin repeat and SOCS box containing 9 [Source:HGNC Symbol;Acc:HGNC:17184]	-0.0610656	0.772457	0.0108377	0.955654	-0.150945	0.751536
ENSG00000138303	ASCC1	activating signal cointegrator 1 complex subunit 1 [Source:HGNC Symbol;Acc:HGNC:24268]	-0.313207	0.0483146	-0.261624	0.246094	-0.377686	0.170382
ENSG00000100325	ASCC2	activating signal cointegrator 1 complex subunit 2 [Source:HGNC Symbol;Acc:HGNC:24103]	0.226676	0.353182	0.461685	0.162903	-0.0670845	0.870822
ENSG00000112249	ASCC3	activating signal cointegrator 1 complex subunit 3 [Source:HGNC Symbol;Acc:HGNC:18697]	-0.0194794	0.898596	-0.134191	0.574103	0.123911	0.574402
ENSG00000139352	ASCL1	achaete-scute family bHLH transcription factor 1 [Source:HGNC Symbol;Acc:HGNC:738]	0.480762	0.474425	1.15415	0.1158	-0.360972	0.786252
ENSG00000183734	ASCL2	achaete-scute family bHLH transcription factor 2 [Source:HGNC Symbol;Acc:HGNC:739]	0.194299	0.343463	-0.108833	0.671782	0.573215	0.0689689
ENSG00000176009	ASCL3	achaete-scute family bHLH transcription factor 3 [Source:HGNC Symbol;Acc:HGNC:740]	0.447048	0.200214	0.254865	0.373901	0.687275	0.391002
ENSG00000187855	ASCL4	achaete-scute family bHLH transcription factor 4 [Source:HGNC Symbol;Acc:HGNC:24311]	0.0620224	0.78482	0.138393	0.674086	-0.0334405	0.931524
ENSG00000232237	ASCL5	achaete-scute family bHLH transcription factor 5 [Source:HGNC Symbol;Acc:HGNC:33169]	0.214773	0.198051	0.192873	0.432073	0.242148	0.391002
ENSG00000111875	ASF1A	anti-silencing function 1A histone chaperone [Source:HGNC Symbol;Acc:HGNC:20995]	-0.191284	0.517114	0.0600653	0.565798	-0.505471	0.484314
ENSG00000105011	ASF1B	anti-silencing function 1B histone chaperone [Source:HGNC Symbol;Acc:HGNC:20996]	-3.10932	0.001736	-3.00522	0.0610507	-3.23944	0.0178151
ENSG00000161944	ASGR2	asialoglycoprotein receptor 2 [Source:HGNC Symbol;Acc:HGNC:743]	0.976615	0.115491	0.125339	0.809917	2.04071	0.101155
ENSG00000116539	ASH1L	ASH1 like histone lysine methyltransferase [Source:HGNC Symbol;Acc:HGNC:19088]	0.64836	0.000105755	0.651196	0.0121813	0.644815	0.0111255
ENSG00000129691	ASH2L	ASH2 like, histone lysine methyltransferase complex subunit [Source:HGNC Symbol;Acc:HGNC:744]	0.430037	0.0720057	0.833169	0.00735456	-0.0738777	0.783165
ENSG00000110881	ASIC1	acid sensing ion channel subunit 1 [Source:HGNC Symbol;Acc:HGNC:100]	-0.0258176	0.970508	-0.484716	0.68828	0.547806	0.4736
ENSG00000108684	ASIC2	acid sensing ion channel subunit 2 [Source:HGNC Symbol;Acc:HGNC:99]	0.407521	0.357867	0.280012	0.690094	0.566908	0.391002
ENSG00000072182	ASIC4	acid sensing ion channel subunit family member 4 [Source:HGNC Symbol;Acc:HGNC:21263]	-2.31925	0.051304	-3.92391	0.0129881	-0.313429	0.85055
ENSG00000256394	ASIC5	acid sensing ion channel subunit family member 5 [Source:HGNC Symbol;Acc:HGNC:17537]	0.203617	0.231651	0.0157557	0.931882	0.438443	0.184983
ENSG00000101440	ASIP	agouti signaling protein [Source:HGNC Symbol;Acc:HGNC:745]	0.0583757	0.861123	-0.0538091	0.914256	0.198607	0.716416
ENSG00000126522	ASL	argininosuccinate lyase [Source:HGNC Symbol;Acc:HGNC:746]	-0.134836	0.520021	-0.164534	0.56372	-0.0977137	0.800944
ENSG00000196433	ASMT	acetylserotonin O-methyltransferase [Source:HGNC Symbol;Acc:HGNC:750]	-0.702673	0.40064	-0.692332	0.567956	-0.715599	0.620496
ENSG00000169093	ASMTL	acetylserotonin O-methyltransferase like [Source:HGNC Symbol;Acc:HGNC:751]	-0.109927	0.898887	0.911892	0.101603	-1.3872	0.476796
ENSG00000198356	ASNA1	arsA arsenite transporter, ATP-binding, homolog 1 (bacterial) [Source:HGNC Symbol;Acc:HGNC:752]	-0.740141	0.00330987	-0.571582	0.0380527	-0.950839	0.0626639
ENSG00000070669	ASNS	asparagine synthetase (glutamine-hydrolyzing) [Source:HGNC Symbol;Acc:HGNC:753]	-0.48428	0.17214	-0.396467	0.0075899	-0.594047	0.501591
ENSG00000138381	ASNSD1	asparagine synthetase domain containing 1 [Source:HGNC Symbol;Acc:HGNC:24910]	0.00803168	0.959709	0.0908139	0.136071	-0.0954461	0.809839
ENSG00000108381	ASPA	aspartoacylase [Source:HGNC Symbol;Acc:HGNC:756]	2.43834	0.000130598	2.33942	0.00470961	2.562	0.0332988
ENSG00000204653	ASPDH	aspartate dehydrogenase domain containing [Source:HGNC Symbol;Acc:HGNC:33856]	0.579388	0.0731468	0.734926	0.159809	0.384965	0.391002
ENSG00000198363	ASPH	aspartate beta-hydroxylase [Source:HGNC Symbol;Acc:HGNC:757]	0.537927	0.055754	0.484291	0.337307	0.604972	0.0158836
ENSG00000174939	ASPHD1	aspartate beta-hydroxylase domain containing 1 [Source:HGNC Symbol;Acc:HGNC:27380]	-1.27636	0.00648268	-1.36053	0.0738923	-1.17114	0.0761875
ENSG00000128203	ASPHD2	aspartate beta-hydroxylase domain containing 2 [Source:HGNC Symbol;Acc:HGNC:30437]	0.975596	0.00128365	0.998278	0.00624557	0.947244	0.113671
ENSG00000066279	ASPM	abnormal spindle microtubule assembly [Source:HGNC Symbol;Acc:HGNC:19048]	-1.6502	0.0324704	-2.00417	0.143771	-1.20775	0.114113
ENSG00000106819	ASPN	asporin [Source:HGNC Symbol;Acc:HGNC:14872]	0.795997	0.324483	-0.232157	0.650945	2.08119	0.244852
ENSG00000244617	ASPRV1	aspartic peptidase retroviral like 1 [Source:HGNC Symbol;Acc:HGNC:26321]	0.900133	0.320777	0.199695	0.69323	1.77568	0.413182
ENSG00000169696	ASPSCR1	ASPSCR1, UBX domain containing tether for SLC2A4 [Source:HGNC Symbol;Acc:HGNC:13825]	0.490022	0.343128	1.03537	0.104957	-0.191658	0.836995
ENSG00000162174	ASRGL1	asparaginase like 1 [Source:HGNC Symbol;Acc:HGNC:16448]	0.539335	0.475346	0.917852	0.0306682	0.0661894	0.97117
ENSG00000130707	ASS1	argininosuccinate synthase 1 [Source:HGNC Symbol;Acc:HGNC:758]	-0.79469	0.0258223	-0.258531	0.368053	-1.46489	0.0269666
ENSG00000034533	ASTE1	asteroid homolog 1 [Source:HGNC Symbol;Acc:HGNC:25021]	0.245756	0.46162	0.145031	0.655317	0.371662	0.616439
ENSG00000152092	ASTN1	astrotactin 1 [Source:HGNC Symbol;Acc:HGNC:773]	0.283741	0.687283	-0.877446	0.115741	1.73522	0.209498
ENSG00000148219	ASTN2	astrotactin 2 [Source:HGNC Symbol;Acc:HGNC:17021]	-0.466143	0.0700825	-0.474399	0.0102151	-0.455822	0.452833
ENSG00000171456	ASXL1	ASXL transcriptional regulator 1 [Source:HGNC Symbol;Acc:HGNC:18318]	0.66186	0.000175358	0.503312	0.0155983	0.860045	0.00405816
ENSG00000143970	ASXL2	ASXL transcriptional regulator 2 [Source:HGNC Symbol;Acc:HGNC:23805]	0.427023	0.0245894	0.227614	0.174588	0.676283	0.0892437
ENSG00000141431	ASXL3	ASXL transcriptional regulator 3 [Source:HGNC Symbol;Acc:HGNC:29357]	1.28406	0.155666	1.04621	0.304558	1.58137	0.403489
ENSG00000154438	ASZ1	ankyrin repeat, SAM and basic leucine zipper domain containing 1 [Source:HGNC Symbol;Acc:HGNC:1350]	0.412305	0.407843	0.156012	0.759365	0.732671	0.495784
ENSG00000138138	ATAD1	ATPase family, AAA domain containing 1 [Source:HGNC Symbol;Acc:HGNC:25903]	0.0990474	0.511436	0.234619	0.0563424	-0.0704174	0.833533
ENSG00000156802	ATAD2	ATPase family, AAA domain containing 2 [Source:HGNC Symbol;Acc:HGNC:30123]	-0.524631	0.0754499	-0.72181	0.141525	-0.278158	0.443478
ENSG00000119778	ATAD2B	ATPase family, AAA domain containing 2B [Source:HGNC Symbol;Acc:HGNC:29230]	0.711183	0.0164291	0.482362	0.249754	0.997208	0.0316161
ENSG00000197785	ATAD3A	ATPase family, AAA domain containing 3A [Source:HGNC Symbol;Acc:HGNC:25567]	0.386023	0.356638	-0.0411324	0.930789	0.919968	0.25671
ENSG00000160072	ATAD3B	ATPase family, AAA domain containing 3B [Source:HGNC Symbol;Acc:HGNC:24007]	0.0885336	0.846795	-0.34985	0.443717	0.636513	0.506988
ENSG00000215915	ATAD3C	ATPase family, AAA domain containing 3C [Source:HGNC Symbol;Acc:HGNC:32151]	1.51192	0.0228592	0.525174	0.210383	2.74534	0.0396853
ENSG00000176208	ATAD5	ATPase family, AAA domain containing 5 [Source:HGNC Symbol;Acc:HGNC:25752]	0.459788	0.118321	-0.00485721	0.975974	1.0406	0.0879621
ENSG00000167654	ATCAY	ATCAY, caytaxin [Source:HGNC Symbol;Acc:HGNC:779]	0.384446	0.499226	-0.0970396	0.871453	0.986302	0.401922
ENSG00000107669	ATE1	arginyltransferase 1 [Source:HGNC Symbol;Acc:HGNC:782]	0.662619	5.14837e-05	0.710559	0.00106595	0.602694	0.0387276
ENSG00000123268	ATF1	activating transcription factor 1 [Source:HGNC Symbol;Acc:HGNC:783]	-0.0272474	0.895148	0.040603	0.733943	-0.11206	0.824881
ENSG00000115966	ATF2	activating transcription factor 2 [Source:HGNC Symbol;Acc:HGNC:784]	0.250261	0.127674	0.393317	0.000583897	0.0714416	0.842072
ENSG00000162772	ATF3	activating transcription factor 3 [Source:HGNC Symbol;Acc:HGNC:785]	0.835344	0.0332503	1.01987	0.056374	0.604684	0.386745
ENSG00000128272	ATF4	activating transcription factor 4 [Source:HGNC Symbol;Acc:HGNC:786]	0.0338074	0.824558	-0.156504	0.278924	0.271697	0.38198
ENSG00000169136	ATF5	activating transcription factor 5 [Source:HGNC Symbol;Acc:HGNC:790]	0.283905	0.344372	0.108349	0.665585	0.503351	0.463013
ENSG00000118217	ATF6	activating transcription factor 6 [Source:HGNC Symbol;Acc:HGNC:791]	0.0446773	0.846152	0.435173	0.141464	-0.443443	0.169945
ENSG00000170653	ATF7	activating transcription factor 7 [Source:HGNC Symbol;Acc:HGNC:792]	0.426141	0.0268424	0.549873	0.0273169	0.271475	0.434173
ENSG00000171681	ATF7IP	activating transcription factor 7 interacting protein [Source:HGNC Symbol;Acc:HGNC:20092]	0.437001	0.0341229	0.519708	0.0819488	0.333617	0.336415
ENSG00000166669	ATF7IP2	activating transcription factor 7 interacting protein 2 [Source:HGNC Symbol;Acc:HGNC:20397]	0.494059	0.0393227	0.388598	0.108914	0.625886	0.228478
ENSG00000152348	ATG10	autophagy related 10 [Source:HGNC Symbol;Acc:HGNC:20315]	0.184894	0.282398	0.100035	0.687293	0.290967	0.316122
ENSG00000123395	ATG101	autophagy related 101 [Source:HGNC Symbol;Acc:HGNC:25679]	-0.189907	0.294064	-0.0298966	0.868391	-0.389921	0.305107
ENSG00000145782	ATG12	autophagy related 12 [Source:HGNC Symbol;Acc:HGNC:588]	0.308635	0.14891	0.443492	0.104438	0.140063	0.725772
ENSG00000175224	ATG13	autophagy related 13 [Source:HGNC Symbol;Acc:HGNC:29091]	-0.343258	0.062647	0.015593	0.890059	-0.791821	0.00539897
ENSG00000126775	ATG14	autophagy related 14 [Source:HGNC Symbol;Acc:HGNC:19962]	0.712844	0.00672869	0.866306	0.0458824	0.521017	0.117236
ENSG00000085978	ATG16L1	autophagy related 16 like 1 [Source:HGNC Symbol;Acc:HGNC:21498]	-0.169388	0.546476	-0.192457	0.677537	-0.140553	0.718347
ENSG00000168010	ATG16L2	autophagy related 16 like 2 [Source:HGNC Symbol;Acc:HGNC:25464]	0.487886	0.149941	0.348943	0.326363	0.661565	0.363216
ENSG00000110046	ATG2A	autophagy related 2A [Source:HGNC Symbol;Acc:HGNC:29028]	0.828383	0.0474367	1.36968	0.0389379	0.151756	0.708262
ENSG00000066739	ATG2B	autophagy related 2B [Source:HGNC Symbol;Acc:HGNC:20187]	0.899571	0.000952495	0.91104	0.0336478	0.885234	0.0294417
ENSG00000144848	ATG3	autophagy related 3 [Source:HGNC Symbol;Acc:HGNC:20962]	-0.229728	0.329277	0.00197771	0.984358	-0.51936	0.356425
ENSG00000101844	ATG4A	autophagy related 4A cysteine peptidase [Source:HGNC Symbol;Acc:HGNC:16489]	-1.35589	0.198131	0.24959	0.397018	-3.36275	0.150725
ENSG00000168397	ATG4B	autophagy related 4B cysteine peptidase [Source:HGNC Symbol;Acc:HGNC:20790]	0.145281	0.715649	0.367426	0.382655	-0.132399	0.875995
ENSG00000125703	ATG4C	autophagy related 4C cysteine peptidase [Source:HGNC Symbol;Acc:HGNC:16040]	-0.124392	0.428663	-0.074408	0.775638	-0.186872	0.372916
ENSG00000130734	ATG4D	autophagy related 4D cysteine peptidase [Source:HGNC Symbol;Acc:HGNC:20789]	-0.624312	0.374293	-0.813195	0.0719928	-0.388209	0.8191
ENSG00000057663	ATG5	autophagy related 5 [Source:HGNC Symbol;Acc:HGNC:589]	0.060197	0.854708	0.231844	0.504533	-0.154362	0.825708
ENSG00000197548	ATG7	autophagy related 7 [Source:HGNC Symbol;Acc:HGNC:16935]	-0.451554	0.173632	-0.276048	0.510819	-0.670937	0.290861
ENSG00000198925	ATG9A	autophagy related 9A [Source:HGNC Symbol;Acc:HGNC:22408]	-0.000508797	0.996893	0.159729	0.284189	-0.200806	0.410637
ENSG00000181652	ATG9B	autophagy related 9B [Source:HGNC Symbol;Acc:HGNC:21899]	1.1855	0.0748971	1.33108	0.144161	1.00354	0.408145
ENSG00000138363	ATIC	5-aminoimidazole-4-carboxamide ribonucleotide formyltransferase/IMP cyclohydrolase [Source:HGNC Symbol;Acc:HGNC:794]	-0.348986	0.00570356	-0.193127	0.138363	-0.54381	0.0143731
ENSG00000198513	ATL1	atlastin GTPase 1 [Source:HGNC Symbol;Acc:HGNC:11231]	0.602503	0.210812	0.918277	0.0590363	0.207785	0.838761
ENSG00000119787	ATL2	atlastin GTPase 2 [Source:HGNC Symbol;Acc:HGNC:24047]	0.276516	0.298302	0.655641	0.146445	-0.197389	0.20102
ENSG00000184743	ATL3	atlastin GTPase 3 [Source:HGNC Symbol;Acc:HGNC:24526]	0.130434	0.752222	0.649519	0.00879335	-0.518422	0.572171
ENSG00000149311	ATM	ATM serine/threonine kinase [Source:HGNC Symbol;Acc:HGNC:795]	0.335245	0.0273192	0.19566	0.233723	0.509727	0.0890396
ENSG00000166454	ATMIN	ATM interactor [Source:HGNC Symbol;Acc:HGNC:29034]	0.794107	4.16283e-05	0.657841	0.00534118	0.964441	0.00513447
ENSG00000111676	ATN1	atrophin 1 [Source:HGNC Symbol;Acc:HGNC:3033]	0.367663	0.0386321	0.412321	0.0220289	0.31184	0.415534
ENSG00000172238	ATOH1	atonal bHLH transcription factor 1 [Source:HGNC Symbol;Acc:HGNC:797]	0.164213	0.396981	0.128617	0.606015	0.208707	0.578037
ENSG00000179774	ATOH7	atonal bHLH transcription factor 7 [Source:HGNC Symbol;Acc:HGNC:13907]	-0.203679	0.616462	-0.264789	0.33752	-0.127292	0.896793
ENSG00000168874	ATOH8	atonal bHLH transcription factor 8 [Source:HGNC Symbol;Acc:HGNC:24126]	0.120398	0.763539	0.159356	0.639336	0.071701	0.938448
ENSG00000177556	ATOX1	antioxidant 1 copper chaperone [Source:HGNC Symbol;Acc:HGNC:798]	-0.590164	0.00388618	-0.476753	0.00526823	-0.731928	0.109429
ENSG00000206190	ATP10A	ATPase phospholipid transporting 10A (putative) [Source:HGNC Symbol;Acc:HGNC:13542]	-0.293178	0.217934	-0.308124	0.391702	-0.274495	0.479743
ENSG00000118322	ATP10B	ATPase phospholipid transporting 10B (putative) [Source:HGNC Symbol;Acc:HGNC:13543]	1.39752	0.0817303	0.66511	0.597915	2.31304	0.0142209
ENSG00000145246	ATP10D	ATPase phospholipid transporting 10D (putative) [Source:HGNC Symbol;Acc:HGNC:13549]	0.101035	0.433358	0.269601	0.172283	-0.109674	0.488628
ENSG00000068650	ATP11A	ATPase phospholipid transporting 11A [Source:HGNC Symbol;Acc:HGNC:13552]	0.480912	0.162227	0.27976	0.602643	0.732353	0.143223
ENSG00000058063	ATP11B	ATPase phospholipid transporting 11B (putative) [Source:HGNC Symbol;Acc:HGNC:13553]	0.277806	0.025119	0.179471	0.307624	0.400724	0.038664
ENSG00000101974	ATP11C	ATPase phospholipid transporting 11C [Source:HGNC Symbol;Acc:HGNC:13554]	0.555703	0.00186952	0.464688	0.0599006	0.669471	0.0286635
ENSG00000075673	ATP12A	ATPase H+/K+ transporting non-gastric alpha2 subunit [Source:HGNC Symbol;Acc:HGNC:13816]	0.543261	0.256802	0.630611	0.275095	0.434074	0.653795
ENSG00000105726	ATP13A1	ATPase 13A1 [Source:HGNC Symbol;Acc:HGNC:24215]	0.184814	0.393511	-0.0332817	0.785904	0.457433	0.366158
ENSG00000159363	ATP13A2	ATPase cation transporting 13A2 [Source:HGNC Symbol;Acc:HGNC:30213]	0.166543	0.583811	0.605999	0.188992	-0.382777	0.280449
ENSG00000133657	ATP13A3	ATPase 13A3 [Source:HGNC Symbol;Acc:HGNC:24113]	0.0588532	0.843316	-0.349795	0.265701	0.569664	0.311388
ENSG00000163399	ATP1A1	ATPase Na+/K+ transporting subunit alpha 1 [Source:HGNC Symbol;Acc:HGNC:799]	0.050341	0.730753	0.181218	0.44191	-0.113255	0.549383
ENSG00000018625	ATP1A2	ATPase Na+/K+ transporting subunit alpha 2 [Source:HGNC Symbol;Acc:HGNC:800]	1.13572	0.166276	1.83068	0.189327	0.267024	0.761521
ENSG00000132681	ATP1A4	ATPase Na+/K+ transporting subunit alpha 4 [Source:HGNC Symbol;Acc:HGNC:14073]	-1.086	0.137029	-1.71926	0.126416	-0.29442	0.775053
ENSG00000143153	ATP1B1	ATPase Na+/K+ transporting subunit beta 1 [Source:HGNC Symbol;Acc:HGNC:804]	-0.244935	0.550498	-0.06765	0.882757	-0.46654	0.586001
ENSG00000129244	ATP1B2	ATPase Na+/K+ transporting subunit beta 2 [Source:HGNC Symbol;Acc:HGNC:805]	1.51966	0.00289676	1.56771	0.0529968	1.4596	0.0529216
ENSG00000069849	ATP1B3	ATPase Na+/K+ transporting subunit beta 3 [Source:HGNC Symbol;Acc:HGNC:806]	-0.389026	0.0436085	-0.576003	0.0323337	-0.155304	0.604099
ENSG00000101892	ATP1B4	ATPase Na+/K+ transporting family member beta 4 [Source:HGNC Symbol;Acc:HGNC:808]	0.462058	0.350379	0.649985	0.373901	0.227149	0.782285
ENSG00000166896	ATP23	ATP23 metallopeptidase and ATP synthase assembly factor homolog [Source:HGNC Symbol;Acc:HGNC:29452]	0.0904259	0.508375	0.26996	0.18383	-0.133992	0.458944
ENSG00000196296	ATP2A1	ATPase sarcoplasmic/endoplasmic reticulum Ca2+ transporting 1 [Source:HGNC Symbol;Acc:HGNC:811]	0.0850694	0.924928	0.299453	0.677048	-0.18291	0.931212
ENSG00000174437	ATP2A2	ATPase sarcoplasmic/endoplasmic reticulum Ca2+ transporting 2 [Source:HGNC Symbol;Acc:HGNC:812]	0.164545	0.200063	0.311377	0.147616	-0.0189941	0.877124
ENSG00000074370	ATP2A3	ATPase sarcoplasmic/endoplasmic reticulum Ca2+ transporting 3 [Source:HGNC Symbol;Acc:HGNC:813]	0.694537	0.0401736	0.145163	0.17179	1.38125	0.0498841
ENSG00000070961	ATP2B1	ATPase plasma membrane Ca2+ transporting 1 [Source:HGNC Symbol;Acc:HGNC:814]	0.393513	0.0799393	0.201832	0.355701	0.633114	0.182613
ENSG00000067842	ATP2B3	ATPase plasma membrane Ca2+ transporting 3 [Source:HGNC Symbol;Acc:HGNC:816]	0.286666	0.690797	0.151461	0.850373	0.455672	0.764803
ENSG00000058668	ATP2B4	ATPase plasma membrane Ca2+ transporting 4 [Source:HGNC Symbol;Acc:HGNC:817]	-0.04312	0.880156	0.487995	0.0314753	-0.707014	0.173642
ENSG00000017260	ATP2C1	ATPase secretory pathway Ca2+ transporting 1 [Source:HGNC Symbol;Acc:HGNC:13211]	0.428732	0.00656816	0.417902	0.0517631	0.442269	0.126505
ENSG00000064270	ATP2C2	ATPase secretory pathway Ca2+ transporting 2 [Source:HGNC Symbol;Acc:HGNC:29103]	0.660097	0.10538	0.68452	0.162901	0.629568	0.445405
ENSG00000105675	ATP4A	ATPase H+/K+ transporting subunit alpha [Source:HGNC Symbol;Acc:HGNC:819]	0.542154	0.206527	0.157647	0.761277	1.02279	0.205645
ENSG00000186009	ATP4B	ATPase H+/K+ transporting subunit beta [Source:HGNC Symbol;Acc:HGNC:820]	1.04347	0.167892	-0.1601	0.797095	2.54793	0.076314
ENSG00000152234	ATP5F1A	ATP synthase F1 subunit alpha [Source:HGNC Symbol;Acc:HGNC:823]	-0.751181	0.0041352	-0.645832	0.0358165	-0.882867	0.09403
ENSG00000110955	ATP5F1B	ATP synthase F1 subunit beta [Source:HGNC Symbol;Acc:HGNC:830]	-0.978697	7.19839e-05	-0.84889	0.00904215	-1.14095	0.00850501
ENSG00000165629	ATP5F1C	ATP synthase F1 subunit gamma [Source:HGNC Symbol;Acc:HGNC:833]	-0.687004	0.0143385	-0.641321	0.0353347	-0.744109	0.210624
ENSG00000099624	ATP5F1D	ATP synthase F1 subunit delta [Source:HGNC Symbol;Acc:HGNC:837]	0.0351605	0.920187	-0.0352258	0.933149	0.123143	0.862966
ENSG00000124172	ATP5F1E	ATP synthase F1 subunit epsilon [Source:HGNC Symbol;Acc:HGNC:838]	-0.715103	0.00408236	-0.627264	0.0124261	-0.824901	0.124439
ENSG00000130770	ATP5IF1	ATP synthase inhibitory factor subunit 1 [Source:HGNC Symbol;Acc:HGNC:871]	-0.192499	0.160199	0.00158345	0.989106	-0.435102	0.110746
ENSG00000159199	ATP5MC1	ATP synthase membrane subunit c locus 1 [Source:HGNC Symbol;Acc:HGNC:841]	-0.754184	0.000360668	-0.70878	0.0036585	-0.810939	0.0580777
ENSG00000135390	ATP5MC2	ATP synthase membrane subunit c locus 2 [Source:HGNC Symbol;Acc:HGNC:842]	-0.433679	0.00122204	-0.591011	0.00766791	-0.237013	0.00208225
ENSG00000154518	ATP5MC3	ATP synthase membrane subunit c locus 3 [Source:HGNC Symbol;Acc:HGNC:843]	-0.915912	0.000125548	-0.873686	0.00421035	-0.968694	0.0335179
ENSG00000173915	ATP5MD	ATP synthase membrane subunit DAPIT [Source:HGNC Symbol;Acc:HGNC:30889]	-0.767243	0.00706705	-0.636331	0.0160578	-0.930884	0.138716
ENSG00000169020	ATP5ME	ATP synthase membrane subunit e [Source:HGNC Symbol;Acc:HGNC:846]	-0.352781	0.0175792	-0.320032	0.117111	-0.393717	0.143787
ENSG00000241468	ATP5MF	ATP synthase membrane subunit f [Source:HGNC Symbol;Acc:HGNC:848]	-0.606547	0.00168026	-0.566902	0.0384284	-0.656102	0.0512253
ENSG00000248919	ATP5MF-PTCD1	ATP5MF-PTCD1 readthrough [Source:HGNC Symbol;Acc:HGNC:38844]	0.444009	0.340474	0.092632	0.885653	0.88323	0.269133
ENSG00000167283	ATP5MG	ATP synthase membrane subunit g [Source:HGNC Symbol;Acc:HGNC:14247]	-0.533708	0.0234058	-0.515684	0.0156767	-0.556237	0.293161
ENSG00000249222	ATP5MGL	ATP synthase membrane subunit g like [Source:HGNC Symbol;Acc:HGNC:13213]	-0.348719	0.353565	0.137912	0.75233	-0.957008	0.153182
ENSG00000156411	ATP5MPL	ATP synthase membrane subunit 6.8PL [Source:HGNC Symbol;Acc:HGNC:1188]	-0.569632	0.00492758	-0.462094	0.0399729	-0.704053	0.0902891
ENSG00000116459	ATP5PB	ATP synthase peripheral stalk-membrane subunit b [Source:HGNC Symbol;Acc:HGNC:840]	-0.73675	0.000705802	-0.783578	0.00722646	-0.678214	0.0864483
ENSG00000167863	ATP5PD	ATP synthase peripheral stalk subunit d [Source:HGNC Symbol;Acc:HGNC:845]	-0.502146	0.0200939	-0.367208	0.0253289	-0.670818	0.176447
ENSG00000154723	ATP5PF	ATP synthase peripheral stalk subunit F6 [Source:HGNC Symbol;Acc:HGNC:847]	-0.700728	0.00231047	-0.621777	0.010377	-0.799417	0.100391
ENSG00000241837	ATP5PO	ATP synthase peripheral stalk subunit OSCP [Source:HGNC Symbol;Acc:HGNC:850]	-0.597898	0.00134373	-0.601942	0.0170535	-0.592843	0.08348
ENSG00000071553	ATP6AP1	ATPase H+ transporting accessory protein 1 [Source:HGNC Symbol;Acc:HGNC:868]	0.435362	0.166213	0.521598	0.28765	0.327567	0.497637
ENSG00000205464	ATP6AP1L	ATPase H+ transporting accessory protein 1 like [Source:HGNC Symbol;Acc:HGNC:28091]	1.06688	0.000370915	0.966233	0.0173486	1.19268	0.0270431
ENSG00000182220	ATP6AP2	ATPase H+ transporting accessory protein 2 [Source:HGNC Symbol;Acc:HGNC:18305]	0.148975	0.678972	0.811613	0.0352661	-0.679321	0.224607
ENSG00000033627	ATP6V0A1	ATPase H+ transporting V0 subunit a1 [Source:HGNC Symbol;Acc:HGNC:865]	-0.771073	0.00898213	-0.242514	0.127548	-1.43177	0.00134829
ENSG00000185344	ATP6V0A2	ATPase H+ transporting V0 subunit a2 [Source:HGNC Symbol;Acc:HGNC:18481]	0.676798	0.0105021	0.639372	0.15036	0.72358	0.0268537
ENSG00000105929	ATP6V0A4	ATPase H+ transporting V0 subunit a4 [Source:HGNC Symbol;Acc:HGNC:866]	-0.266904	0.59909	-0.104265	0.893789	-0.470202	0.555883
ENSG00000117410	ATP6V0B	ATPase H+ transporting V0 subunit b [Source:HGNC Symbol;Acc:HGNC:861]	-0.929277	0.000482005	-0.723952	0.00844514	-1.18593	0.0269858
ENSG00000185883	ATP6V0C	ATPase H+ transporting V0 subunit c [Source:HGNC Symbol;Acc:HGNC:855]	0.00578111	0.971805	0.112838	0.699944	-0.12804	0.391002
ENSG00000159720	ATP6V0D1	ATPase H+ transporting V0 subunit d1 [Source:HGNC Symbol;Acc:HGNC:13724]	-0.602303	0.0134855	-0.4408	0.0591229	-0.804182	0.126676
ENSG00000147614	ATP6V0D2	ATPase H+ transporting V0 subunit d2 [Source:HGNC Symbol;Acc:HGNC:18266]	1.29055	0.0358204	0.546997	0.433195	2.21999	0.0388666
ENSG00000113732	ATP6V0E1	ATPase H+ transporting V0 subunit e1 [Source:HGNC Symbol;Acc:HGNC:863]	-0.790619	0.0346289	-0.55312	0.0686938	-1.08749	0.201322
ENSG00000171130	ATP6V0E2	ATPase H+ transporting V0 subunit e2 [Source:HGNC Symbol;Acc:HGNC:21723]	-2.40929	0.00457677	-1.5142	0.00969082	-3.52815	0.0568937
ENSG00000114573	ATP6V1A	ATPase H+ transporting V1 subunit A [Source:HGNC Symbol;Acc:HGNC:851]	-0.346812	0.0914758	-0.20185	0.240337	-0.528016	0.254108
ENSG00000147416	ATP6V1B2	ATPase H+ transporting V1 subunit B2 [Source:HGNC Symbol;Acc:HGNC:854]	-0.13254	0.716926	0.325874	0.249889	-0.705558	0.371037
ENSG00000155097	ATP6V1C1	ATPase H+ transporting V1 subunit C1 [Source:HGNC Symbol;Acc:HGNC:856]	-0.711829	0.0130604	-0.337716	0.0479024	-1.17947	0.0538952
ENSG00000143882	ATP6V1C2	ATPase H+ transporting V1 subunit C2 [Source:HGNC Symbol;Acc:HGNC:18264]	-0.327751	0.265963	-0.465738	0.369058	-0.155269	0.619849
ENSG00000100554	ATP6V1D	ATPase H+ transporting V1 subunit D [Source:HGNC Symbol;Acc:HGNC:13527]	-0.751118	0.048062	-0.313674	0.067614	-1.29792	0.137971
ENSG00000131100	ATP6V1E1	ATPase H+ transporting V1 subunit E1 [Source:HGNC Symbol;Acc:HGNC:857]	-0.807296	0.00830489	-0.326852	0.160251	-1.40785	0.00723438
ENSG00000250565	ATP6V1E2	ATPase H+ transporting V1 subunit E2 [Source:HGNC Symbol;Acc:HGNC:18125]	-1.12548	0.000512975	-1.26129	0.0176206	-0.95572	0.0239293
ENSG00000128524	ATP6V1F	ATPase H+ transporting V1 subunit F [Source:HGNC Symbol;Acc:HGNC:16832]	-0.550959	0.0164515	-0.391623	0.0892115	-0.750129	0.123099
ENSG00000272899	ATP6V1FNB	ATP6V1F neighbor [Source:HGNC Symbol;Acc:HGNC:52392]	-0.212027	0.71013	-0.389677	0.579858	0.0100364	0.992931
ENSG00000136888	ATP6V1G1	ATPase H+ transporting V1 subunit G1 [Source:HGNC Symbol;Acc:HGNC:864]	-0.440252	0.0753916	-0.215912	0.327647	-0.720676	0.177884
ENSG00000047249	ATP6V1H	ATPase H+ transporting V1 subunit H [Source:HGNC Symbol;Acc:HGNC:18303]	-0.125553	0.526874	0.0862421	0.615182	-0.390297	0.361791
ENSG00000165240	ATP7A	ATPase copper transporting alpha [Source:HGNC Symbol;Acc:HGNC:869]	0.284958	0.160591	-0.0017125	0.990605	0.643296	0.128859
ENSG00000123191	ATP7B	ATPase copper transporting beta [Source:HGNC Symbol;Acc:HGNC:870]	0.515596	0.128606	0.688823	0.0584082	0.299063	0.673261
ENSG00000124406	ATP8A1	ATPase phospholipid transporting 8A1 [Source:HGNC Symbol;Acc:HGNC:13531]	0.866923	0.0198688	0.387254	0.0123988	1.46651	0.0771631
ENSG00000132932	ATP8A2	ATPase phospholipid transporting 8A2 [Source:HGNC Symbol;Acc:HGNC:13533]	-0.627665	0.488846	0.318344	0.809052	-1.81017	0.185312
ENSG00000081923	ATP8B1	ATPase phospholipid transporting 8B1 [Source:HGNC Symbol;Acc:HGNC:3706]	1.09805	0.0055866	1.15832	0.085293	1.02272	0.0349351
ENSG00000143515	ATP8B2	ATPase phospholipid transporting 8B2 [Source:HGNC Symbol;Acc:HGNC:13534]	0.00345058	0.987009	-0.351834	0.129895	0.447557	0.20695
ENSG00000130270	ATP8B3	ATPase phospholipid transporting 8B3 [Source:HGNC Symbol;Acc:HGNC:13535]	-0.150305	0.651014	0.364867	0.362779	-0.794271	0.136623
ENSG00000104043	ATP8B4	ATPase phospholipid transporting 8B4 (putative) [Source:HGNC Symbol;Acc:HGNC:13536]	1.00891	0.374131	-0.303735	0.861294	2.64971	0.0635858
ENSG00000054793	ATP9A	ATPase phospholipid transporting 9A (putative) [Source:HGNC Symbol;Acc:HGNC:13540]	0.216281	0.119259	0.322621	0.123481	0.0833564	0.689541
ENSG00000166377	ATP9B	ATPase phospholipid transporting 9B (putative) [Source:HGNC Symbol;Acc:HGNC:13541]	0.776667	9.01263e-05	0.810572	0.00603553	0.734284	0.0234323
ENSG00000123472	ATPAF1	ATP synthase mitochondrial F1 complex assembly factor 1 [Source:HGNC Symbol;Acc:HGNC:18803]	0.310591	0.030548	0.106805	0.513605	0.565325	0.00822601
ENSG00000171953	ATPAF2	ATP synthase mitochondrial F1 complex assembly factor 2 [Source:HGNC Symbol;Acc:HGNC:18802]	-0.0292729	0.906623	0.275706	0.0195716	-0.410497	0.475529
ENSG00000175054	ATR	ATR serine/threonine kinase [Source:HGNC Symbol;Acc:HGNC:882]	-0.112585	0.555039	0.0935258	0.699906	-0.370224	0.271077
ENSG00000138085	ATRAID	all-trans retinoic acid induced differentiation factor [Source:HGNC Symbol;Acc:HGNC:24090]	-0.0395599	0.764303	0.146921	0.159214	-0.272661	0.32115
ENSG00000088812	ATRN	attractin [Source:HGNC Symbol;Acc:HGNC:885]	0.213465	0.0978611	0.227897	0.196726	0.195424	0.408308
ENSG00000107518	ATRNL1	attractin like 1 [Source:HGNC Symbol;Acc:HGNC:29063]	0.426661	0.37107	0.470179	0.500149	0.372264	0.648063
ENSG00000085224	ATRX	ATRX, chromatin remodeler [Source:HGNC Symbol;Acc:HGNC:886]	0.386753	0.00309609	0.259494	0.133554	0.545827	0.00383777
ENSG00000124788	ATXN1	ataxin 1 [Source:HGNC Symbol;Acc:HGNC:10548]	0.336373	0.178094	0.390569	0.36767	0.268628	0.358837
ENSG00000130638	ATXN10	ataxin 10 [Source:HGNC Symbol;Acc:HGNC:10549]	0.261404	0.422135	0.841301	0.0356352	-0.463467	0.298012
ENSG00000224470	ATXN1L	ataxin 1 like [Source:HGNC Symbol;Acc:HGNC:33279]	0.557701	0.131772	0.792653	0.0839006	0.264012	0.708094
ENSG00000204842	ATXN2	ataxin 2 [Source:HGNC Symbol;Acc:HGNC:10555]	0.613585	0.00468495	0.431014	0.031715	0.841798	0.066994
ENSG00000168488	ATXN2L	ataxin 2 like [Source:HGNC Symbol;Acc:HGNC:31326]	0.389136	0.187312	0.265052	0.281059	0.54424	0.423708
ENSG00000066427	ATXN3	ataxin 3 [Source:HGNC Symbol;Acc:HGNC:7106]	0.36771	0.00477542	0.243451	0.0164681	0.523032	0.0648906
ENSG00000163635	ATXN7	ataxin 7 [Source:HGNC Symbol;Acc:HGNC:10560]	1.00752	0.000706883	1.02891	0.0295311	0.980794	0.0241734
ENSG00000146776	ATXN7L1	ataxin 7 like 1 [Source:HGNC Symbol;Acc:HGNC:22210]	0.245391	0.149838	0.528441	0.0306849	-0.108423	0.53317
ENSG00000162650	ATXN7L2	ataxin 7 like 2 [Source:HGNC Symbol;Acc:HGNC:28713]	0.795144	0.0181973	0.668933	0.163056	0.952909	0.0990924
ENSG00000087152	ATXN7L3	ataxin 7 like 3 [Source:HGNC Symbol;Acc:HGNC:25416]	0.0583931	0.782414	-0.0888035	0.727721	0.242389	0.558249
ENSG00000253719	ATXN7L3B	ataxin 7 like 3B [Source:HGNC Symbol;Acc:HGNC:37931]	0.340689	0.0185593	0.474822	0.0293533	0.173023	0.386858
ENSG00000148090	AUH	AU RNA binding methylglutaconyl-CoA hydratase [Source:HGNC Symbol;Acc:HGNC:890]	0.25969	0.253423	0.0275561	0.923341	0.549858	0.174152
ENSG00000127423	AUNIP	aurora kinase A and ninein interacting protein [Source:HGNC Symbol;Acc:HGNC:28363]	-0.294316	0.538973	-0.473225	0.0513964	-0.0706805	0.952265
ENSG00000115307	AUP1	AUP1, lipid droplet regulating VLDL assembly factor [Source:HGNC Symbol;Acc:HGNC:891]	-0.257392	0.11983	-0.219301	0.0972075	-0.305006	0.430261
ENSG00000087586	AURKA	aurora kinase A [Source:HGNC Symbol;Acc:HGNC:11393]	-2.15679	0.0101371	-2.26055	0.12161	-2.02709	0.02913
ENSG00000175756	AURKAIP1	aurora kinase A interacting protein 1 [Source:HGNC Symbol;Acc:HGNC:24114]	-0.0223136	0.941932	0.123159	0.681663	-0.204154	0.762081
ENSG00000178999	AURKB	aurora kinase B [Source:HGNC Symbol;Acc:HGNC:11390]	-2.91433	0.00464376	-2.77358	0.0744307	-3.09027	0.062186
ENSG00000105146	AURKC	aurora kinase C [Source:HGNC Symbol;Acc:HGNC:11391]	1.2243	0.0173091	1.38275	0.0814798	1.02624	0.197912
ENSG00000158321	AUTS2	AUTS2, activator of transcription and developmental regulator [Source:HGNC Symbol;Acc:HGNC:14262]	1.43071	0.000295216	1.25466	0.0187167	1.65077	0.0182503
ENSG00000169857	AVEN	apoptosis and caspase activation inhibitor [Source:HGNC Symbol;Acc:HGNC:13509]	-0.243878	0.547216	-0.448204	0.510802	0.0115291	0.981945
ENSG00000135407	AVIL	advillin [Source:HGNC Symbol;Acc:HGNC:14188]	1.18465	0.0176712	0.682011	0.215888	1.81294	0.0554679
ENSG00000105778	AVL9	AVL9 cell migration associated [Source:HGNC Symbol;Acc:HGNC:28994]	0.791749	0.00117887	0.677857	0.0288917	0.934114	0.0422086
ENSG00000101200	AVP	arginine vasopressin [Source:HGNC Symbol;Acc:HGNC:894]	0.0651303	0.346594	0.117234	0.373901	0	1
ENSG00000119986	AVPI1	arginine vasopressin induced 1 [Source:HGNC Symbol;Acc:HGNC:30898]	-1.55376	0.0269756	-0.91173	0.0463069	-2.35629	0.143072
ENSG00000198049	AVPR1B	arginine vasopressin receptor 1B [Source:HGNC Symbol;Acc:HGNC:896]	0.126014	0.44305	0.154703	0.373901	0.0901526	0.799541
ENSG00000126895	AVPR2	arginine vasopressin receptor 2 [Source:HGNC Symbol;Acc:HGNC:897]	0.542628	0.408739	-0.174711	0.615502	1.4393	0.346606
ENSG00000204195	AWAT1	acyl-CoA wax alcohol acyltransferase 1 [Source:HGNC Symbol;Acc:HGNC:23252]	0.449188	0.249995	0.313815	0.177864	0.618405	0.515658
ENSG00000147160	AWAT2	acyl-CoA wax alcohol acyltransferase 2 [Source:HGNC Symbol;Acc:HGNC:23251]	0.472374	0.39879	0.670738	0.373901	0.22442	0.828106
ENSG00000162779	AXDND1	axonemal dynein light chain domain containing 1 [Source:HGNC Symbol;Acc:HGNC:26564]	1.27109	0.114532	1.22662	0.161112	1.32668	0.440563
ENSG00000103126	AXIN1	axin 1 [Source:HGNC Symbol;Acc:HGNC:903]	0.348513	0.0968645	0.43563	0.191996	0.239616	0.432878
ENSG00000168646	AXIN2	axin 2 [Source:HGNC Symbol;Acc:HGNC:904]	-0.161469	0.863241	1.07711	0.261132	-1.70969	0.348182
ENSG00000167601	AXL	AXL receptor tyrosine kinase [Source:HGNC Symbol;Acc:HGNC:905]	0.117841	0.908963	0.384299	0.451581	-0.215233	0.93303
ENSG00000160862	AZGP1	alpha-2-glycoprotein 1, zinc-binding [Source:HGNC Symbol;Acc:HGNC:910]	1.75845	0.000681979	1.11786	0.0272031	2.55918	0.00298154
ENSG00000163512	AZI2	5-azacytidine induced 2 [Source:HGNC Symbol;Acc:HGNC:24002]	-0.302206	0.273842	0.086822	0.609473	-0.788491	0.186917
ENSG00000155096	AZIN1	antizyme inhibitor 1 [Source:HGNC Symbol;Acc:HGNC:16432]	-0.065628	0.860259	0.590754	0.0224657	-0.886105	0.222449
ENSG00000142920	AZIN2	antizyme inhibitor 2 [Source:HGNC Symbol;Acc:HGNC:29957]	0.240228	0.654952	1.00802	0.0269995	-0.719511	0.505389
ENSG00000166710	B2M	beta-2-microglobulin [Source:HGNC Symbol;Acc:HGNC:914]	0.0255976	0.913597	-0.175774	0.299693	0.277312	0.610337
ENSG00000169255	B3GALNT1	beta-1,3-N-acetylgalactosaminyltransferase 1 (globoside blood group) [Source:HGNC Symbol;Acc:HGNC:918]	-0.00934022	0.96542	0.34069	0.148118	-0.446878	0.225629
ENSG00000162885	B3GALNT2	beta-1,3-N-acetylgalactosaminyltransferase 2 [Source:HGNC Symbol;Acc:HGNC:28596]	0.460466	0.396612	0.863019	0.357744	-0.042726	0.941025
ENSG00000172318	B3GALT1	beta-1,3-galactosyltransferase 1 [Source:HGNC Symbol;Acc:HGNC:916]	-0.136455	0.85879	-1.07344	0.292879	1.03478	0.410122
ENSG00000162630	B3GALT2	beta-1,3-galactosyltransferase 2 [Source:HGNC Symbol;Acc:HGNC:917]	-0.567342	0.426966	-0.186364	0.816977	-1.04357	0.478901
ENSG00000176022	B3GALT6	beta-1,3-galactosyltransferase 6 [Source:HGNC Symbol;Acc:HGNC:17978]	0.610985	0.210547	0.149748	0.66503	1.18753	0.285238
ENSG00000109956	B3GAT1	beta-1,3-glucuronyltransferase 1 [Source:HGNC Symbol;Acc:HGNC:921]	1.38074	0.0428632	0.769155	0.464229	2.14523	0.00833253
ENSG00000112309	B3GAT2	beta-1,3-glucuronyltransferase 2 [Source:HGNC Symbol;Acc:HGNC:922]	-0.0582597	0.9056	-0.461906	0.509785	0.446299	0.581836
ENSG00000149541	B3GAT3	beta-1,3-glucuronyltransferase 3 [Source:HGNC Symbol;Acc:HGNC:923]	0.178226	0.530415	-0.0275036	0.925214	0.435388	0.468994
ENSG00000187676	B3GLCT	beta 3-glucosyltransferase [Source:HGNC Symbol;Acc:HGNC:20207]	-0.269392	0.377563	0.343427	0.152956	-1.03542	0.0372355
ENSG00000170340	B3GNT2	UDP-GlcNAc:betaGal beta-1,3-N-acetylglucosaminyltransferase 2 [Source:HGNC Symbol;Acc:HGNC:15629]	0.157555	0.705917	0.261895	0.424608	0.0271303	0.97796
ENSG00000179913	B3GNT3	UDP-GlcNAc:betaGal beta-1,3-N-acetylglucosaminyltransferase 3 [Source:HGNC Symbol;Acc:HGNC:13528]	-0.50104	0.150059	-0.720282	0.180189	-0.226987	0.661892
ENSG00000176383	B3GNT4	UDP-GlcNAc:betaGal beta-1,3-N-acetylglucosaminyltransferase 4 [Source:HGNC Symbol;Acc:HGNC:15683]	0.721633	0.247947	0.16737	0.83072	1.41446	0.217691
ENSG00000176597	B3GNT5	UDP-GlcNAc:betaGal beta-1,3-N-acetylglucosaminyltransferase 5 [Source:HGNC Symbol;Acc:HGNC:15684]	0.819326	0.123599	0.707073	0.196582	0.959643	0.408154
ENSG00000156966	B3GNT7	UDP-GlcNAc:betaGal beta-1,3-N-acetylglucosaminyltransferase 7 [Source:HGNC Symbol;Acc:HGNC:18811]	1.79069	0.000568991	2.21057	0.0038838	1.26584	0.0825814
ENSG00000177191	B3GNT8	UDP-GlcNAc:betaGal beta-1,3-N-acetylglucosaminyltransferase 8 [Source:HGNC Symbol;Acc:HGNC:24139]	-0.0123374	0.977406	0.111292	0.869844	-0.166875	0.803815
ENSG00000175711	B3GNTL1	UDP-GlcNAc:betaGal beta-1,3-N-acetylglucosaminyltransferase like 1 [Source:HGNC Symbol;Acc:HGNC:21727]	0.202895	0.441495	0.189031	0.59119	0.220226	0.657181
ENSG00000167080	B4GALNT2	beta-1,4-N-acetyl-galactosaminyltransferase 2 [Source:HGNC Symbol;Acc:HGNC:24136]	0.414985	0.396416	0.254865	0.373901	0.615135	0.607119
ENSG00000139044	B4GALNT3	beta-1,4-N-acetyl-galactosaminyltransferase 3 [Source:HGNC Symbol;Acc:HGNC:24137]	2.44479	0.00594684	2.61697	0.084452	2.22957	0.0372175
ENSG00000182272	B4GALNT4	beta-1,4-N-acetyl-galactosaminyltransferase 4 [Source:HGNC Symbol;Acc:HGNC:26315]	2.90085	0.00255819	2.75038	0.021316	3.08893	0.101965
ENSG00000086062	B4GALT1	beta-1,4-galactosyltransferase 1 [Source:HGNC Symbol;Acc:HGNC:924]	-0.219988	0.0905286	-0.224032	0.185241	-0.214932	0.388589
ENSG00000117411	B4GALT2	beta-1,4-galactosyltransferase 2 [Source:HGNC Symbol;Acc:HGNC:925]	0.748539	0.0484222	0.449176	0.164392	1.12274	0.181884
ENSG00000158850	B4GALT3	beta-1,4-galactosyltransferase 3 [Source:HGNC Symbol;Acc:HGNC:926]	-0.444211	0.0257566	-0.27654	0.157191	-0.6538	0.117487
ENSG00000121578	B4GALT4	beta-1,4-galactosyltransferase 4 [Source:HGNC Symbol;Acc:HGNC:927]	-0.0631296	0.77259	0.373829	0.158341	-0.609327	0.0100055
ENSG00000158470	B4GALT5	beta-1,4-galactosyltransferase 5 [Source:HGNC Symbol;Acc:HGNC:928]	-0.459943	0.0578687	-0.246085	0.229753	-0.727265	0.172348
ENSG00000118276	B4GALT6	beta-1,4-galactosyltransferase 6 [Source:HGNC Symbol;Acc:HGNC:929]	-0.156141	0.639817	-0.511656	0.17876	0.288252	0.652972
ENSG00000027847	B4GALT7	beta-1,4-galactosyltransferase 7 [Source:HGNC Symbol;Acc:HGNC:930]	-0.11049	0.611284	0.121982	0.687233	-0.40108	0.24907
ENSG00000174684	B4GAT1	beta-1,4-glucuronyltransferase 1 [Source:HGNC Symbol;Acc:HGNC:15685]	0.796658	0.00824603	0.90081	0.0414259	0.666468	0.182854
ENSG00000108641	B9D1	B9 domain containing 1 [Source:HGNC Symbol;Acc:HGNC:24123]	-0.427145	0.0314976	-0.588196	0.0157861	-0.22583	0.529999
ENSG00000123810	B9D2	B9 domain containing 2 [Source:HGNC Symbol;Acc:HGNC:28636]	-0.179868	0.484513	-0.196314	0.524648	-0.15931	0.760892
ENSG00000164929	BAALC	BAALC, MAP3K1 and KLF4 binding [Source:HGNC Symbol;Acc:HGNC:14333]	0.719603	0.290243	0.381066	0.0602694	1.14277	0.504113
ENSG00000105393	BABAM1	BRISC and BRCA1 A complex member 1 [Source:HGNC Symbol;Acc:HGNC:25008]	0.0959544	0.540309	0.363902	0.108147	-0.238981	0.153857
ENSG00000158019	BABAM2	BRISC and BRCA1 A complex member 2 [Source:HGNC Symbol;Acc:HGNC:1106]	-0.0283753	0.908131	0.333998	0.273806	-0.481342	0.228323
ENSG00000186318	BACE1	beta-secretase 1 [Source:HGNC Symbol;Acc:HGNC:933]	0.474952	0.0237421	0.479958	0.0929434	0.468695	0.225602
ENSG00000182240	BACE2	beta-secretase 2 [Source:HGNC Symbol;Acc:HGNC:934]	0.203352	0.168608	0.271233	0.0165347	0.1185	0.727894
ENSG00000156273	BACH1	BTB domain and CNC homolog 1 [Source:HGNC Symbol;Acc:HGNC:935]	0.0766062	0.755448	0.172439	0.618904	-0.0431844	0.920654
ENSG00000112182	BACH2	BTB domain and CNC homolog 2 [Source:HGNC Symbol;Acc:HGNC:14078]	-0.22034	0.748107	-0.021942	0.973763	-0.468338	0.759047
ENSG00000002330	BAD	BCL2 associated agonist of cell death [Source:HGNC Symbol;Acc:HGNC:936]	0.228787	0.228567	0.121932	0.351638	0.362355	0.420838
ENSG00000107262	BAG1	BCL2 associated athanogene 1 [Source:HGNC Symbol;Acc:HGNC:937]	0.0559989	0.849569	-0.434448	0.282003	0.669058	0.0730874
ENSG00000112208	BAG2	BCL2 associated athanogene 2 [Source:HGNC Symbol;Acc:HGNC:938]	-1.41075	0.00562348	-1.10545	0.122786	-1.79237	0.0328044
ENSG00000151929	BAG3	BCL2 associated athanogene 3 [Source:HGNC Symbol;Acc:HGNC:939]	0.258631	0.121423	0.350641	0.235091	0.143619	0.39167
ENSG00000156735	BAG4	BCL2 associated athanogene 4 [Source:HGNC Symbol;Acc:HGNC:940]	0.00781175	0.980385	0.238788	0.453973	-0.280909	0.679808
ENSG00000166170	BAG5	BCL2 associated athanogene 5 [Source:HGNC Symbol;Acc:HGNC:941]	0.116671	0.491176	0.336764	0.00580124	-0.158445	0.658304
ENSG00000266074	BAHCC1	BAH domain and coiled-coil containing 1 [Source:HGNC Symbol;Acc:HGNC:29279]	0.734751	0.00737546	0.706457	0.0140537	0.77012	0.188791
ENSG00000140320	BAHD1	bromo adjacent homology domain containing 1 [Source:HGNC Symbol;Acc:HGNC:29153]	0.829742	0.0466456	1.16616	0.00581441	0.409224	0.623402
ENSG00000175866	BAIAP2	BAI1 associated protein 2 [Source:HGNC Symbol;Acc:HGNC:947]	-0.0431313	0.853111	0.349197	0.218423	-0.533542	0.128247
ENSG00000006453	BAIAP2L1	BAI1 associated protein 2 like 1 [Source:HGNC Symbol;Acc:HGNC:21649]	0.264927	0.0210986	0.34683	0.00904588	0.162548	0.455761
ENSG00000128298	BAIAP2L2	BAI1 associated protein 2 like 2 [Source:HGNC Symbol;Acc:HGNC:26203]	-1.20758	0.00864032	-0.895434	0.152362	-1.59776	0.0405499
ENSG00000007516	BAIAP3	BAI1 associated protein 3 [Source:HGNC Symbol;Acc:HGNC:948]	1.72219	0.0166782	1.08725	0.185544	2.51586	0.0677839
ENSG00000030110	BAK1	BCL2 antagonist/killer 1 [Source:HGNC Symbol;Acc:HGNC:949]	-0.850062	0.000978198	-0.663469	0.0351314	-1.0833	0.0224046
ENSG00000095739	BAMBI	BMP and activin membrane bound inhibitor [Source:HGNC Symbol;Acc:HGNC:30251]	0.558606	0.00459465	0.357651	0.0980482	0.809801	0.0267541
ENSG00000175334	BANF1	barrier to autointegration factor 1 [Source:HGNC Symbol;Acc:HGNC:17397]	-0.192495	0.114453	-0.288665	0.113847	-0.0722837	0.695228
ENSG00000125888	BANF2	barrier to autointegration factor 2 [Source:HGNC Symbol;Acc:HGNC:16172]	0.726609	0.170468	0.603381	0.373901	0.880644	0.391002
ENSG00000172530	BANP	BTG3 associated nuclear protein [Source:HGNC Symbol;Acc:HGNC:13450]	0.161009	0.723764	-0.0141812	0.986796	0.379996	0.188959
ENSG00000163930	BAP1	BRCA1 associated protein 1 [Source:HGNC Symbol;Acc:HGNC:950]	0.52112	0.0959767	0.430444	0.109919	0.634465	0.37725
ENSG00000138376	BARD1	BRCA1 associated RING domain 1 [Source:HGNC Symbol;Acc:HGNC:952]	-0.106216	0.353138	-0.112367	0.296449	-0.0985256	0.702699
ENSG00000125492	BARHL1	BarH like homeobox 1 [Source:HGNC Symbol;Acc:HGNC:953]	0.0842288	0.229133	0.115257	0.373901	0.0454432	0.391002
ENSG00000143032	BARHL2	BarH like homeobox 2 [Source:HGNC Symbol;Acc:HGNC:954]	0.230226	0.444423	0.342284	0.509973	0.0901526	0.799541
ENSG00000043039	BARX2	BARX homeobox 2 [Source:HGNC Symbol;Acc:HGNC:956]	0.828261	0.262158	0.765129	0.373901	0.907176	0.552418
ENSG00000176788	BASP1	brain abundant membrane attached signal protein 1 [Source:HGNC Symbol;Acc:HGNC:957]	-0.0823955	0.907348	0.457433	0.387223	-0.757182	0.643351
ENSG00000156127	BATF	basic leucine zipper ATF-like transcription factor [Source:HGNC Symbol;Acc:HGNC:958]	0.963888	0.131047	0.478888	0.627217	1.57014	0.0801594
ENSG00000168062	BATF2	basic leucine zipper ATF-like transcription factor 2 [Source:HGNC Symbol;Acc:HGNC:25163]	-0.0363486	0.93648	0.465749	0.33104	-0.663971	0.467417
ENSG00000123685	BATF3	basic leucine zipper ATF-like transcription factor 3 [Source:HGNC Symbol;Acc:HGNC:28915]	1.52975	0.0266922	0.715195	0.405562	2.54795	0.0189718
ENSG00000087088	BAX	BCL2 associated X, apoptosis regulator [Source:HGNC Symbol;Acc:HGNC:959]	-0.170002	0.541795	-0.652247	0.0365047	0.432803	0.323583
ENSG00000198604	BAZ1A	bromodomain adjacent to zinc finger domain 1A [Source:HGNC Symbol;Acc:HGNC:960]	0.0539706	0.528673	0.00982659	0.937154	0.109151	0.44672
ENSG00000009954	BAZ1B	bromodomain adjacent to zinc finger domain 1B [Source:HGNC Symbol;Acc:HGNC:961]	0.22006	0.051508	0.250868	0.200734	0.181551	0.164971
ENSG00000076108	BAZ2A	bromodomain adjacent to zinc finger domain 2A [Source:HGNC Symbol;Acc:HGNC:962]	0.154167	0.30043	0.384547	0.0473821	-0.133809	0.530435
ENSG00000123636	BAZ2B	bromodomain adjacent to zinc finger domain 2B [Source:HGNC Symbol;Acc:HGNC:963]	0.439834	0.00479257	0.278531	0.148681	0.641464	0.0109488
ENSG00000105327	BBC3	BCL2 binding component 3 [Source:HGNC Symbol;Acc:HGNC:17868]	0.765703	0.121106	-0.06422	0.900333	1.80311	0.0166267
ENSG00000214413	BBIP1	BBSome interacting protein 1 [Source:HGNC Symbol;Acc:HGNC:28093]	-0.101581	0.631938	0.245961	0.158231	-0.536008	0.193312
ENSG00000119636	BBOF1	basal body orientation factor 1 [Source:HGNC Symbol;Acc:HGNC:19855]	-0.00167987	0.996316	0.263598	0.33322	-0.333277	0.692328
ENSG00000174483	BBS1	Bardet-Biedl syndrome 1 [Source:HGNC Symbol;Acc:HGNC:966]	0.336348	0.515088	0.480384	0.11359	0.156304	0.901499
ENSG00000179941	BBS10	Bardet-Biedl syndrome 10 [Source:HGNC Symbol;Acc:HGNC:26291]	0.591569	0.0485581	1.01149	0.0252899	0.0666692	0.831503
ENSG00000181004	BBS12	Bardet-Biedl syndrome 12 [Source:HGNC Symbol;Acc:HGNC:26648]	-0.344054	0.663686	0.572576	0.0768475	-1.48984	0.423702
ENSG00000125124	BBS2	Bardet-Biedl syndrome 2 [Source:HGNC Symbol;Acc:HGNC:967]	0.39154	0.11512	0.746652	0.0252988	-0.0523487	0.878794
ENSG00000140463	BBS4	Bardet-Biedl syndrome 4 [Source:HGNC Symbol;Acc:HGNC:969]	-0.103622	0.586442	0.185851	0.289725	-0.465463	0.205208
ENSG00000163093	BBS5	Bardet-Biedl syndrome 5 [Source:HGNC Symbol;Acc:HGNC:970]	0.28498	0.406719	0.841298	0.0749736	-0.410417	0.351654
ENSG00000138686	BBS7	Bardet-Biedl syndrome 7 [Source:HGNC Symbol;Acc:HGNC:18758]	-0.275766	0.202839	0.146911	0.297189	-0.804113	0.0318263
ENSG00000122507	BBS9	Bardet-Biedl syndrome 9 [Source:HGNC Symbol;Acc:HGNC:30000]	0.317285	0.30651	0.734577	0.0653637	-0.20433	0.679816
ENSG00000114439	BBX	BBX, HMG-box containing [Source:HGNC Symbol;Acc:HGNC:14422]	0.455389	0.00841895	0.532603	0.0349482	0.358871	0.205456
ENSG00000187244	BCAM	basal cell adhesion molecule (Lutheran blood group) [Source:HGNC Symbol;Acc:HGNC:6722]	-0.214208	0.553141	-0.542414	0.0402399	0.19605	0.810755
ENSG00000132692	BCAN	brevican [Source:HGNC Symbol;Acc:HGNC:23059]	2.03756	0.00509024	1.29036	0.133256	2.97157	0.0181558
ENSG00000075790	BCAP29	B cell receptor associated protein 29 [Source:HGNC Symbol;Acc:HGNC:24131]	-0.19151	0.367435	0.141186	0.3138	-0.60738	0.16762
ENSG00000185825	BCAP31	B cell receptor associated protein 31 [Source:HGNC Symbol;Acc:HGNC:16695]	-0.546616	0.0233771	-0.288435	0.151119	-0.869342	0.0892258
ENSG00000050820	BCAR1	BCAR1, Cas family scaffold protein [Source:HGNC Symbol;Acc:HGNC:971]	0.747771	0.128273	0.0927453	0.741861	1.56655	0.146996
ENSG00000137936	BCAR3	BCAR3, NSP family adaptor protein [Source:HGNC Symbol;Acc:HGNC:973]	1.81406	0.00269913	2.09835	0.0272993	1.45869	0.0956382
ENSG00000064787	BCAS1	breast carcinoma amplified sequence 1 [Source:HGNC Symbol;Acc:HGNC:974]	1.12346	0.24579	0.955734	0.503731	1.33312	0.412786
ENSG00000116752	BCAS2	BCAS2, pre-mRNA processing factor [Source:HGNC Symbol;Acc:HGNC:975]	-0.444044	0.0900093	-0.223348	0.467592	-0.719914	0.153372
ENSG00000141376	BCAS3	BCAS3, microtubule associated cell migration factor [Source:HGNC Symbol;Acc:HGNC:14347]	0.151916	0.585431	0.698478	0.0277782	-0.531286	0.152441
ENSG00000124243	BCAS4	breast carcinoma amplified sequence 4 [Source:HGNC Symbol;Acc:HGNC:14367]	-0.214354	0.0798898	-0.237261	0.228894	-0.185721	0.294612
ENSG00000060982	BCAT1	branched chain amino acid transaminase 1 [Source:HGNC Symbol;Acc:HGNC:976]	0.244298	0.649982	-0.163264	0.831473	0.75375	0.400482
ENSG00000105552	BCAT2	branched chain amino acid transaminase 2 [Source:HGNC Symbol;Acc:HGNC:977]	-0.186409	0.256598	-0.112553	0.601263	-0.278728	0.365926
ENSG00000107949	BCCIP	BRCA2 and CDKN1A interacting protein [Source:HGNC Symbol;Acc:HGNC:978]	-0.218577	0.0711016	-0.059494	0.655593	-0.417432	0.0493946
ENSG00000186666	BCDIN3D	BCDIN3 domain containing RNA methyltransferase [Source:HGNC Symbol;Acc:HGNC:27050]	-0.104615	0.699328	0.00856614	0.978678	-0.246092	0.654023
ENSG00000114200	BCHE	butyrylcholinesterase [Source:HGNC Symbol;Acc:HGNC:983]	-1.1932	0.000806231	-1.34563	0.00816058	-1.00265	0.0904564
ENSG00000248098	BCKDHA	branched chain keto acid dehydrogenase E1, alpha polypeptide [Source:HGNC Symbol;Acc:HGNC:986]	-0.245358	0.584394	0.105634	0.855203	-0.684099	0.406922
ENSG00000083123	BCKDHB	branched chain keto acid dehydrogenase E1 subunit beta [Source:HGNC Symbol;Acc:HGNC:987]	0.258915	0.134938	0.367393	0.0842718	0.123316	0.710695
ENSG00000103507	BCKDK	branched chain ketoacid dehydrogenase kinase [Source:HGNC Symbol;Acc:HGNC:16902]	0.180154	0.629402	0.473006	0.474093	-0.185913	0.588463
ENSG00000142867	BCL10	B cell CLL/lymphoma 10 [Source:HGNC Symbol;Acc:HGNC:989]	-0.0270668	0.92837	0.244021	0.0454117	-0.365926	0.615704
ENSG00000119866	BCL11A	B cell CLL/lymphoma 11A [Source:HGNC Symbol;Acc:HGNC:13221]	0.893463	0.113537	1.12037	0.222845	0.609834	0.436024
ENSG00000127152	BCL11B	B cell CLL/lymphoma 11B [Source:HGNC Symbol;Acc:HGNC:13222]	0.486957	0.541739	0.34311	0.774721	0.666765	0.611381
ENSG00000171791	BCL2	BCL2, apoptosis regulator [Source:HGNC Symbol;Acc:HGNC:990]	0.307721	0.275561	0.327683	0.334982	0.282768	0.621194
ENSG00000140379	BCL2A1	BCL2 related protein A1 [Source:HGNC Symbol;Acc:HGNC:991]	0.856514	0.195438	0.477861	0.490681	1.32983	0.344121
ENSG00000171552	BCL2L1	BCL2 like 1 [Source:HGNC Symbol;Acc:HGNC:992]	-0.774147	0.0102745	-0.510334	0.0334897	-1.10391	0.0974289
ENSG00000137875	BCL2L10	BCL2 like 10 [Source:HGNC Symbol;Acc:HGNC:993]	0.0834801	0.799667	0.117234	0.373901	0.041287	0.960292
ENSG00000153094	BCL2L11	BCL2 like 11 [Source:HGNC Symbol;Acc:HGNC:994]	1.53606	0.0179272	0.834295	0.154947	2.41328	0.0703943
ENSG00000099968	BCL2L13	BCL2 like 13 [Source:HGNC Symbol;Acc:HGNC:17164]	-0.465779	0.0134145	-0.151214	0.137429	-0.858985	0.013325
ENSG00000188761	BCL2L15	BCL2 like 15 [Source:HGNC Symbol;Acc:HGNC:33624]	1.65903	0.0759922	2.05066	0.191856	1.1695	0.323804
ENSG00000129473	BCL2L2	BCL2 like 2 [Source:HGNC Symbol;Acc:HGNC:995]	0.122166	0.583469	-0.132195	0.595037	0.440118	0.303332
ENSG00000258643	BCL2L2-PABPN1	BCL2L2-PABPN1 readthrough [Source:HGNC Symbol;Acc:HGNC:42959]	-0.935212	0.0759676	-0.985267	0.263569	-0.872642	0.211545
ENSG00000069399	BCL3	B cell CLL/lymphoma 3 [Source:HGNC Symbol;Acc:HGNC:998]	-0.130159	0.855274	0.533983	0.143251	-0.960336	0.572129
ENSG00000113916	BCL6	B cell CLL/lymphoma 6 [Source:HGNC Symbol;Acc:HGNC:1001]	-0.46536	0.386493	0.337301	0.15275	-1.46869	0.216178
ENSG00000161940	BCL6B	B cell CLL/lymphoma 6B [Source:HGNC Symbol;Acc:HGNC:1002]	0.00201005	0.995128	-0.413606	0.373901	0.52153	0.287979
ENSG00000110987	BCL7A	BCL tumor suppressor 7A [Source:HGNC Symbol;Acc:HGNC:1004]	0.459738	0.196018	0.130256	0.767574	0.871591	0.181475
ENSG00000106635	BCL7B	BCL tumor suppressor 7B [Source:HGNC Symbol;Acc:HGNC:1005]	0.228521	0.155827	0.0787934	0.651933	0.415681	0.196171
ENSG00000099385	BCL7C	BCL tumor suppressor 7C [Source:HGNC Symbol;Acc:HGNC:1006]	0.60724	0.0473534	0.289159	0.0011392	1.00484	0.167347
ENSG00000116128	BCL9	B cell CLL/lymphoma 9 [Source:HGNC Symbol;Acc:HGNC:1008]	0.701594	0.0209829	0.882279	0.019976	0.475737	0.400365
ENSG00000186174	BCL9L	B cell CLL/lymphoma 9 like [Source:HGNC Symbol;Acc:HGNC:23688]	-0.105248	0.676439	-0.242849	0.225275	0.0667528	0.909003
ENSG00000029363	BCLAF1	BCL2 associated transcription factor 1 [Source:HGNC Symbol;Acc:HGNC:16863]	0.24863	0.00254791	0.276272	0.0465755	0.214076	0.0357454
ENSG00000173681	BCLAF3	BCLAF1 and THRAP3 family member 3 [Source:HGNC Symbol;Acc:HGNC:27413]	1.30075	0.000709481	1.14468	0.0338786	1.49583	0.022426
ENSG00000135697	BCO1	beta-carotene oxygenase 1 [Source:HGNC Symbol;Acc:HGNC:13815]	-0.171144	0.841125	-0.809151	0.439972	0.626365	0.703087
ENSG00000197580	BCO2	beta-carotene oxygenase 2 [Source:HGNC Symbol;Acc:HGNC:18503]	0.717022	0.082234	0.540047	0.186129	0.938242	0.299143
ENSG00000183337	BCOR	BCL6 corepressor [Source:HGNC Symbol;Acc:HGNC:20893]	0.618768	0.0386538	1.17917	0.00116631	-0.0817348	0.733781
ENSG00000085185	BCORL1	BCL6 corepressor like 1 [Source:HGNC Symbol;Acc:HGNC:25657]	0.465298	0.00619135	0.45114	0.0568734	0.482995	0.113044
ENSG00000186716	BCR	BCR, RhoGEF and GTPase activating protein [Source:HGNC Symbol;Acc:HGNC:1014]	-0.0304225	0.862882	0.0695742	0.45229	-0.155418	0.718172
ENSG00000074582	BCS1L	BCS1 homolog, ubiquinol-cytochrome c reductase complex chaperone [Source:HGNC Symbol;Acc:HGNC:1020]	-0.155399	0.278473	-0.171501	0.42758	-0.135273	0.564639
ENSG00000161267	BDH1	3-hydroxybutyrate dehydrogenase 1 [Source:HGNC Symbol;Acc:HGNC:1027]	0.31778	0.352808	0.478275	0.196974	0.11716	0.870915
ENSG00000164039	BDH2	3-hydroxybutyrate dehydrogenase 2 [Source:HGNC Symbol;Acc:HGNC:32389]	0.218449	0.162482	0.171807	0.30321	0.276751	0.409142
ENSG00000100739	BDKRB1	bradykinin receptor B1 [Source:HGNC Symbol;Acc:HGNC:1029]	-0.409332	0.31783	-0.600998	0.422055	-0.169749	0.624417
ENSG00000168398	BDKRB2	bradykinin receptor B2 [Source:HGNC Symbol;Acc:HGNC:1030]	-0.275144	0.769929	-0.474317	0.79343	-0.0261777	0.948282
ENSG00000176697	BDNF	brain derived neurotrophic factor [Source:HGNC Symbol;Acc:HGNC:1033]	0.0261888	0.956103	0.214199	0.623961	-0.208824	0.845738
ENSG00000145734	BDP1	B double prime 1, subunit of RNA polymerase III transcription initiation factor IIIB [Source:HGNC Symbol;Acc:HGNC:13652]	0.38041	0.239109	0.316163	0.381935	0.46072	0.498383
ENSG00000166546	BEAN1	brain expressed associated with NEDD4 1 [Source:HGNC Symbol;Acc:HGNC:24160]	0.338748	0.559103	0.252271	0.755431	0.446844	0.668641
ENSG00000126581	BECN1	beclin 1 [Source:HGNC Symbol;Acc:HGNC:1034]	-0.442454	0.00398404	-0.389522	0.107118	-0.50862	0.0189373
ENSG00000183092	BEGAIN	brain enriched guanylate kinase associated [Source:HGNC Symbol;Acc:HGNC:24163]	0.673503	0.239536	0.0676571	0.894326	1.43081	0.240388
ENSG00000177324	BEND2	BEN domain containing 2 [Source:HGNC Symbol;Acc:HGNC:28509]	0.402114	0.356901	0.277862	0.375494	0.557428	0.592399
ENSG00000178409	BEND3	BEN domain containing 3 [Source:HGNC Symbol;Acc:HGNC:23040]	0.0395416	0.863487	0.0658242	0.7635	0.00668841	0.989688
ENSG00000188848	BEND4	BEN domain containing 4 [Source:HGNC Symbol;Acc:HGNC:23815]	1.20179	0.0731573	0.581044	0.36015	1.97771	0.162295
ENSG00000162373	BEND5	BEN domain containing 5 [Source:HGNC Symbol;Acc:HGNC:25668]	1.09177	0.045096	1.75841	0.00459857	0.258478	0.777166
ENSG00000151917	BEND6	BEN domain containing 6 [Source:HGNC Symbol;Acc:HGNC:20871]	-0.136095	0.87136	0.440455	0.273656	-0.856783	0.676516
ENSG00000165626	BEND7	BEN domain containing 7 [Source:HGNC Symbol;Acc:HGNC:23514]	0.305818	0.359531	0.163108	0.728414	0.484204	0.408633
ENSG00000167995	BEST1	bestrophin 1 [Source:HGNC Symbol;Acc:HGNC:12703]	-0.0680259	0.755769	-0.0216065	0.932017	-0.12605	0.780755
ENSG00000039987	BEST2	bestrophin 2 [Source:HGNC Symbol;Acc:HGNC:17107]	0.224553	0.546796	-0.101477	0.811718	0.63209	0.391002
ENSG00000127325	BEST3	bestrophin 3 [Source:HGNC Symbol;Acc:HGNC:17105]	1.32312	0.137992	1.02265	0.442981	1.6987	0.24309
ENSG00000142959	BEST4	bestrophin 4 [Source:HGNC Symbol;Acc:HGNC:17106]	-0.0752174	0.871361	-0.564121	0.405299	0.535912	0.44652
ENSG00000105829	BET1	Bet1 golgi vesicular membrane trafficking protein [Source:HGNC Symbol;Acc:HGNC:14562]	-0.503596	0.109122	-0.2696	0.316988	-0.79609	0.256484
ENSG00000177951	BET1L	Bet1 golgi vesicular membrane trafficking protein like [Source:HGNC Symbol;Acc:HGNC:19348]	0.0786623	0.721437	0.543474	0.00229253	-0.502352	0.131093
ENSG00000133169	BEX1	brain expressed X-linked 1 [Source:HGNC Symbol;Acc:HGNC:1036]	-0.0216811	0.915187	-0.0870743	0.770402	0.0600603	0.861432
ENSG00000133134	BEX2	brain expressed X-linked 2 [Source:HGNC Symbol;Acc:HGNC:30933]	-0.433775	0.0143793	-0.439213	0.136207	-0.426978	0.0692202
ENSG00000166681	BEX3	brain expressed X-linked 3 [Source:HGNC Symbol;Acc:HGNC:13388]	-0.362054	0.00686408	-0.19925	0.178664	-0.56556	0.011724
ENSG00000102409	BEX4	brain expressed X-linked 4 [Source:HGNC Symbol;Acc:HGNC:25475]	0.101163	0.552519	0.0821187	0.434487	0.124967	0.763946
ENSG00000184515	BEX5	brain expressed X-linked 5 [Source:HGNC Symbol;Acc:HGNC:27990]	0.250447	0.465122	-0.106	0.736575	0.696006	0.339208
ENSG00000103429	BFAR	bifunctional apoptosis regulator [Source:HGNC Symbol;Acc:HGNC:17613]	-0.499741	0.297163	-0.207954	0.561873	-0.864476	0.439265
ENSG00000125864	BFSP1	beaded filament structural protein 1 [Source:HGNC Symbol;Acc:HGNC:1040]	-0.0913827	0.741916	-0.308537	0.55071	0.180061	0.200252
ENSG00000170819	BFSP2	beaded filament structural protein 2 [Source:HGNC Symbol;Acc:HGNC:1041]	0.099555	0.816193	-0.186064	0.427003	0.456579	0.659802
ENSG00000242252	BGLAP	bone gamma-carboxyglutamate protein [Source:HGNC Symbol;Acc:HGNC:1043]	1.41402	0.147786	1.95445	0.0900103	0.738471	0.703787
ENSG00000182492	BGN	biglycan [Source:HGNC Symbol;Acc:HGNC:1044]	1.58666	0.00256452	1.30124	0.0336622	1.94344	0.0635106
ENSG00000180535	BHLHA15	basic helix-loop-helix family member a15 [Source:HGNC Symbol;Acc:HGNC:22265]	-0.0569065	0.346594	0	1	-0.12804	0.391002
ENSG00000205899	BHLHA9	basic helix-loop-helix family member a9 [Source:HGNC Symbol;Acc:HGNC:35126]	0.0273507	0.876364	-0.108262	0.704869	0.196867	0.391002
ENSG00000198908	BHLHB9	basic helix-loop-helix family member b9 [Source:HGNC Symbol;Acc:HGNC:29353]	-0.619932	0.397416	0.11816	0.480066	-1.54255	0.387183
ENSG00000180828	BHLHE22	basic helix-loop-helix family member e22 [Source:HGNC Symbol;Acc:HGNC:11963]	0.383427	0.265637	0.0556454	0.884835	0.793155	0.242422
ENSG00000125533	BHLHE23	basic helix-loop-helix family member e23 [Source:HGNC Symbol;Acc:HGNC:16093]	0.107367	0.346594	0	1	0.241576	0.391002
ENSG00000134107	BHLHE40	basic helix-loop-helix family member e40 [Source:HGNC Symbol;Acc:HGNC:1046]	0.0683821	0.889828	0.694453	0.00934355	-0.714206	0.520424
ENSG00000123095	BHLHE41	basic helix-loop-helix family member e41 [Source:HGNC Symbol;Acc:HGNC:16617]	0.435464	0.121745	0.692562	0.0542738	0.11409	0.818594
ENSG00000237452	BHMG1	basic helix-loop-helix and HMG-box containing 1 [Source:HGNC Symbol;Acc:HGNC:44318]	0.492945	0.521702	0.183053	0.85413	0.880309	0.548437
ENSG00000132840	BHMT2	betaine--homocysteine S-methyltransferase 2 [Source:HGNC Symbol;Acc:HGNC:1048]	0.123778	0.858828	0.67868	0.48167	-0.569851	0.632994
ENSG00000122870	BICC1	BicC family RNA binding protein 1 [Source:HGNC Symbol;Acc:HGNC:19351]	1.32535	0.000692469	0.785944	0.00152918	1.9996	0.00573515
ENSG00000151746	BICD1	BICD cargo adaptor 1 [Source:HGNC Symbol;Acc:HGNC:1049]	1.25044	0.000625801	1.31076	0.00305789	1.17503	0.0982785
ENSG00000185963	BICD2	BICD cargo adaptor 2 [Source:HGNC Symbol;Acc:HGNC:17208]	0.262604	0.066525	0.137587	0.51949	0.418874	0.0374847
ENSG00000135127	BICDL1	BICD family like cargo adaptor 1 [Source:HGNC Symbol;Acc:HGNC:28095]	0.226211	0.733586	1.14647	0.135053	-0.924113	0.433592
ENSG00000162069	BICDL2	BICD family like cargo adaptor 2 [Source:HGNC Symbol;Acc:HGNC:33584]	0.146652	0.799345	-0.356052	0.650722	0.775033	0.435765
ENSG00000063169	BICRA	BRD4 interacting chromatin remodeling complex associated protein [Source:HGNC Symbol;Acc:HGNC:4332]	0.486612	0.29275	0.319755	0.40743	0.695184	0.515656
ENSG00000112624	BICRAL	BRD4 interacting chromatin remodeling complex associated protein like [Source:HGNC Symbol;Acc:HGNC:21111]	0.766534	0.0173535	1.15868	0.00854527	0.276355	0.531935
ENSG00000015475	BID	BH3 interacting domain death agonist [Source:HGNC Symbol;Acc:HGNC:1050]	0.20016	0.483965	0.490133	0.191837	-0.162306	0.743579
ENSG00000100290	BIK	BCL2 interacting killer [Source:HGNC Symbol;Acc:HGNC:1051]	-0.439932	0.487454	0.294133	0.495879	-1.35751	0.338675
ENSG00000136717	BIN1	bridging integrator 1 [Source:HGNC Symbol;Acc:HGNC:1052]	-0.00448842	0.986282	0.0189656	0.959147	-0.033806	0.941804
ENSG00000110934	BIN2	bridging integrator 2 [Source:HGNC Symbol;Acc:HGNC:1053]	0.625359	0.457455	0.415089	0.729693	0.888197	0.546592
ENSG00000147439	BIN3	bridging integrator 3 [Source:HGNC Symbol;Acc:HGNC:1054]	-1.83693	0.0613295	-0.874367	0.000823167	-3.04013	0.197526
ENSG00000110330	BIRC2	baculoviral IAP repeat containing 2 [Source:HGNC Symbol;Acc:HGNC:590]	0.464814	0.0597226	0.640199	0.0376617	0.245583	0.591258
ENSG00000023445	BIRC3	baculoviral IAP repeat containing 3 [Source:HGNC Symbol;Acc:HGNC:591]	0.383764	0.690803	0.290301	0.755386	0.500593	0.816804
ENSG00000089685	BIRC5	baculoviral IAP repeat containing 5 [Source:HGNC Symbol;Acc:HGNC:593]	-3.41958	0.00407898	-3.41487	0.0644799	-3.42547	0.0630749
ENSG00000115760	BIRC6	baculoviral IAP repeat containing 6 [Source:HGNC Symbol;Acc:HGNC:13516]	0.344852	0.00386117	0.431279	0.0299612	0.236818	0.085285
ENSG00000101197	BIRC7	baculoviral IAP repeat containing 7 [Source:HGNC Symbol;Acc:HGNC:13702]	-1.18977	0.10578	-0.559078	0.478363	-1.97813	0.184717
ENSG00000163098	BIRC8	baculoviral IAP repeat containing 8 [Source:HGNC Symbol;Acc:HGNC:14878]	0.487651	0.13567	0.3721	0.214589	0.63209	0.391002
ENSG00000134897	BIVM	basic, immunoglobulin-like variable motif containing [Source:HGNC Symbol;Acc:HGNC:16034]	1.02798	0.0136971	0.605457	0.263783	1.55613	0.0186377
ENSG00000166619	BLCAP	BLCAP, apoptosis inducing factor [Source:HGNC Symbol;Acc:HGNC:1055]	-0.107314	0.455406	0.0819324	0.302475	-0.343872	0.286579
ENSG00000259571	BLID	BH3-like motif containing, cell death inducer [Source:HGNC Symbol;Acc:HGNC:33495]	0.315623	0.286252	0.26015	0.576988	0.384965	0.391002
ENSG00000136573	BLK	BLK proto-oncogene, Src family tyrosine kinase [Source:HGNC Symbol;Acc:HGNC:1057]	0.27744	0.567144	0.44121	0.554347	0.0727276	0.923845
ENSG00000197299	BLM	BLM RecQ like helicase [Source:HGNC Symbol;Acc:HGNC:1058]	-1.40279	0.0668666	-2.32209	0.0559477	-0.253658	0.759571
ENSG00000108578	BLMH	bleomycin hydrolase [Source:HGNC Symbol;Acc:HGNC:1059]	-0.278836	0.536819	-0.73992	0.331975	0.297519	0.523722
ENSG00000095585	BLNK	B cell linker [Source:HGNC Symbol;Acc:HGNC:14211]	0.620518	0.480659	-0.0693337	0.947968	1.48283	0.383031
ENSG00000135441	BLOC1S1	biogenesis of lysosomal organelles complex 1 subunit 1 [Source:HGNC Symbol;Acc:HGNC:4200]	-0.157738	0.214975	-0.381506	0.0230278	0.121972	0.412576
ENSG00000196072	BLOC1S2	biogenesis of lysosomal organelles complex 1 subunit 2 [Source:HGNC Symbol;Acc:HGNC:20984]	-0.473074	0.246165	-0.198009	0.383887	-0.816905	0.406176
ENSG00000189114	BLOC1S3	biogenesis of lysosomal organelles complex 1 subunit 3 [Source:HGNC Symbol;Acc:HGNC:20914]	0.0832237	0.661898	0.121231	0.255923	0.035715	0.939268
ENSG00000186222	BLOC1S4	biogenesis of lysosomal organelles complex 1 subunit 4 [Source:HGNC Symbol;Acc:HGNC:24206]	0.354436	0.277479	-0.0465013	0.914212	0.855607	0.0986041
ENSG00000188428	BLOC1S5	biogenesis of lysosomal organelles complex 1 subunit 5 [Source:HGNC Symbol;Acc:HGNC:18561]	0.308532	0.264901	0.634285	0.0160888	-0.0986599	0.85788
ENSG00000259040	BLOC1S5-TXNDC5	BLOC1S5-TXNDC5 readthrough (NMD candidate) [Source:HGNC Symbol;Acc:HGNC:42001]	0.178027	0.18449	0.306504	0.220444	0.0174316	0.391002
ENSG00000104164	BLOC1S6	biogenesis of lysosomal organelles complex 1 subunit 6 [Source:HGNC Symbol;Acc:HGNC:8549]	0.340039	0.0064269	0.438326	0.0200432	0.217181	0.221957
ENSG00000106605	BLVRA	biliverdin reductase A [Source:HGNC Symbol;Acc:HGNC:1062]	-0.055015	0.729258	0.0331946	0.791293	-0.165277	0.654004
ENSG00000090013	BLVRB	biliverdin reductase B [Source:HGNC Symbol;Acc:HGNC:1063]	-0.558032	0.0815856	-0.174004	0.478679	-1.03807	0.129489
ENSG00000117475	BLZF1	basic leucine zipper nuclear factor 1 [Source:HGNC Symbol;Acc:HGNC:1065]	-0.00130004	0.997304	0.485477	0.0788041	-0.609771	0.467794
ENSG00000104081	BMF	Bcl2 modifying factor [Source:HGNC Symbol;Acc:HGNC:24132]	0.358136	0.611048	0.281743	0.782519	0.453627	0.709388
ENSG00000168283	BMI1	BMI1 proto-oncogene, polycomb ring finger [Source:HGNC Symbol;Acc:HGNC:1066]	0.607051	0.0536425	0.926089	0.0045868	0.208255	0.726354
ENSG00000168487	BMP1	bone morphogenetic protein 1 [Source:HGNC Symbol;Acc:HGNC:1067]	0.725409	0.00343982	0.613905	0.0431888	0.864789	0.0737979
ENSG00000163217	BMP10	bone morphogenetic protein 10 [Source:HGNC Symbol;Acc:HGNC:20869]	-0.0672994	0.346594	0	1	-0.151424	0.391002
ENSG00000125845	BMP2	bone morphogenetic protein 2 [Source:HGNC Symbol;Acc:HGNC:1069]	0.323328	0.509864	0.300269	0.453462	0.352152	0.759112
ENSG00000138756	BMP2K	BMP2 inducible kinase [Source:HGNC Symbol;Acc:HGNC:18041]	0.0337256	0.934331	-0.139938	0.822686	0.250804	0.698356
ENSG00000152785	BMP3	bone morphogenetic protein 3 [Source:HGNC Symbol;Acc:HGNC:1070]	1.1752	0.147768	0.996072	0.430822	1.3991	0.263576
ENSG00000125378	BMP4	bone morphogenetic protein 4 [Source:HGNC Symbol;Acc:HGNC:1071]	-0.663328	0.0536954	-0.970128	0.0788233	-0.279827	0.513756
ENSG00000112175	BMP5	bone morphogenetic protein 5 [Source:HGNC Symbol;Acc:HGNC:1072]	1.22199	0.206747	0.257362	0.858891	2.42778	0.0731043
ENSG00000153162	BMP6	bone morphogenetic protein 6 [Source:HGNC Symbol;Acc:HGNC:1073]	0.355083	0.239627	0.577107	0.265915	0.0775524	0.81275
ENSG00000101144	BMP7	bone morphogenetic protein 7 [Source:HGNC Symbol;Acc:HGNC:1074]	0.421473	0.457851	0.0836627	0.795601	0.843735	0.539464
ENSG00000183682	BMP8A	bone morphogenetic protein 8a [Source:HGNC Symbol;Acc:HGNC:21650]	0.408836	0.253531	0.185267	0.643359	0.688297	0.349206
ENSG00000116985	BMP8B	bone morphogenetic protein 8b [Source:HGNC Symbol;Acc:HGNC:1075]	1.33913	0.0177744	0.505517	0.342394	2.38115	0.0127389
ENSG00000164619	BMPER	BMP binding endothelial regulator [Source:HGNC Symbol;Acc:HGNC:24154]	0.740921	0.216837	0.515558	0.560307	1.02262	0.304255
ENSG00000107779	BMPR1A	bone morphogenetic protein receptor type 1A [Source:HGNC Symbol;Acc:HGNC:1076]	0.635787	4.03579e-06	0.581349	0.00291827	0.703835	0.0013959
ENSG00000138696	BMPR1B	bone morphogenetic protein receptor type 1B [Source:HGNC Symbol;Acc:HGNC:1077]	-0.0032787	0.995278	0.380352	0.691485	-0.482818	0.420158
ENSG00000204217	BMPR2	bone morphogenetic protein receptor type 2 [Source:HGNC Symbol;Acc:HGNC:1078]	0.852512	0.000357316	0.825693	0.00843624	0.886036	0.0484201
ENSG00000165733	BMS1	BMS1, ribosome biogenesis factor [Source:HGNC Symbol;Acc:HGNC:23505]	-0.0985997	0.206607	-0.0304544	0.809694	-0.183781	0.0469316
ENSG00000164603	BMT2	base methyltransferase of 25S rRNA 2 homolog [Source:HGNC Symbol;Acc:HGNC:26475]	0.905494	0.113351	1.09025	0.125851	0.674553	0.546931
ENSG00000102010	BMX	BMX non-receptor tyrosine kinase [Source:HGNC Symbol;Acc:HGNC:1079]	0.257873	0.712258	0.00964152	0.978267	0.568162	0.742611
ENSG00000169594	BNC1	basonuclin 1 [Source:HGNC Symbol;Acc:HGNC:1081]	1.0827	0.281209	0.228421	0.850327	2.15054	0.262026
ENSG00000173068	BNC2	basonuclin 2 [Source:HGNC Symbol;Acc:HGNC:30988]	0.540903	0.0119625	0.510312	0.0920846	0.579141	0.129145
ENSG00000113734	BNIP1	BCL2 interacting protein 1 [Source:HGNC Symbol;Acc:HGNC:1082]	-0.590066	0.286398	0.0691987	0.638781	-1.41415	0.281045
ENSG00000140299	BNIP2	BCL2 interacting protein 2 [Source:HGNC Symbol;Acc:HGNC:1083]	0.108899	0.70523	0.331644	0.222109	-0.169532	0.786673
ENSG00000176171	BNIP3	BCL2 interacting protein 3 [Source:HGNC Symbol;Acc:HGNC:1084]	-0.0514463	0.883607	0.461679	0.244116	-0.692853	0.265544
ENSG00000104765	BNIP3L	BCL2 interacting protein 3 like [Source:HGNC Symbol;Acc:HGNC:1085]	0.18562	0.486953	0.447247	0.0716903	-0.141413	0.802751
ENSG00000163141	BNIPL	BCL2 interacting protein like [Source:HGNC Symbol;Acc:HGNC:16976]	1.2188	0.125446	1.75321	0.0548084	0.550795	0.727202
ENSG00000144857	BOC	BOC cell adhesion associated, oncogene regulated [Source:HGNC Symbol;Acc:HGNC:17173]	0.789737	0.122143	0.980721	0.0854316	0.551007	0.603636
ENSG00000145919	BOD1	biorientation of chromosomes in cell division 1 [Source:HGNC Symbol;Acc:HGNC:25114]	0.123185	0.325466	-0.0116143	0.952349	0.291685	0.0640908
ENSG00000038219	BOD1L1	biorientation of chromosomes in cell division 1 like 1 [Source:HGNC Symbol;Acc:HGNC:31792]	0.585305	7.21502e-05	0.510881	0.0020556	0.678336	0.02106
ENSG00000228075	BOD1L2	biorientation of chromosomes in cell division 1 like 2 [Source:HGNC Symbol;Acc:HGNC:28505]	-0.0356675	0.788334	0.0382303	0.867909	-0.12804	0.391002
ENSG00000176720	BOK	BCL2 family apoptosis regulator BOK [Source:HGNC Symbol;Acc:HGNC:1087]	0.352702	0.496243	0.517776	0.210923	0.146361	0.90382
ENSG00000178096	BOLA1	bolA family member 1 [Source:HGNC Symbol;Acc:HGNC:24263]	0.473012	0.218592	0.608081	0.183434	0.304175	0.695332
ENSG00000261740	BOLA2-SMG1P6	BOLA2-SMG1P6 readthrough [Source:HGNC Symbol;Acc:HGNC:53563]	0.0216919	0.951836	0.175493	0.787668	-0.17056	0.601197
ENSG00000169627	BOLA2B	bolA family member 2B [Source:HGNC Symbol;Acc:HGNC:32479]	-0.984448	0.0108748	-1.30397	0.0510661	-0.58504	0.10622
ENSG00000163170	BOLA3	bolA family member 3 [Source:HGNC Symbol;Acc:HGNC:24415]	-0.856078	0.000381627	-0.722942	0.0184266	-1.0225	0.0210873
ENSG00000261236	BOP1	block of proliferation 1 [Source:HGNC Symbol;Acc:HGNC:15519]	0.0608781	0.873244	-0.472881	0.251632	0.728077	0.302968
ENSG00000136122	BORA	bora, aurora kinase A activator [Source:HGNC Symbol;Acc:HGNC:24724]	-1.8092	0.0272357	-1.49687	0.238183	-2.19962	0.0738897
ENSG00000165714	BORCS5	BLOC-1 related complex subunit 5 [Source:HGNC Symbol;Acc:HGNC:17950]	0.317789	0.438198	0.697493	0.205604	-0.156842	0.824263
ENSG00000196544	BORCS6	BLOC-1 related complex subunit 6 [Source:HGNC Symbol;Acc:HGNC:25939]	0.749987	0.0174565	0.675226	0.0827994	0.843438	0.176852
ENSG00000166275	BORCS7	BLOC-1 related complex subunit 7 [Source:HGNC Symbol;Acc:HGNC:23516]	0.113731	0.269116	0.0735299	0.562426	0.163981	0.419568
ENSG00000254901	BORCS8	BLOC-1 related complex subunit 8 [Source:HGNC Symbol;Acc:HGNC:37247]	-0.107088	0.518864	-0.277391	0.109188	0.105791	0.752266
ENSG00000064489	BORCS8-MEF2B	BORCS8-MEF2B readthrough [Source:HGNC Symbol;Acc:HGNC:39979]	0.157582	0.199588	0.090387	0.373901	0.241576	0.391002
ENSG00000172331	BPGM	bisphosphoglycerate mutase [Source:HGNC Symbol;Acc:HGNC:1093]	-0.192501	0.318432	-0.213706	0.562679	-0.165995	0.0886675
ENSG00000137274	BPHL	biphenyl hydrolase like [Source:HGNC Symbol;Acc:HGNC:1094]	0.0694187	0.800477	0.184622	0.625316	-0.0745851	0.880338
ENSG00000101425	BPI	bactericidal permeability increasing protein [Source:HGNC Symbol;Acc:HGNC:1095]	1.38686	0.0503956	1.38029	0.171896	1.39506	0.262898
ENSG00000198183	BPIFA1	BPI fold containing family A member 1 [Source:HGNC Symbol;Acc:HGNC:15749]	-0.0246392	0.874148	-0.116473	0.373901	0.0901526	0.799541
ENSG00000131050	BPIFA2	BPI fold containing family A member 2 [Source:HGNC Symbol;Acc:HGNC:16203]	0.580588	0.0816604	0.154703	0.373901	1.11294	0.135236
ENSG00000131059	BPIFA3	BPI fold containing family A member 3 [Source:HGNC Symbol;Acc:HGNC:16204]	0.500972	0.26393	0.362352	0.524518	0.674247	0.439039
ENSG00000125999	BPIFB1	BPI fold containing family B member 1 [Source:HGNC Symbol;Acc:HGNC:16108]	1.02632	0.129298	0.624951	0.467233	1.52804	0.232424
ENSG00000078898	BPIFB2	BPI fold containing family B member 2 [Source:HGNC Symbol;Acc:HGNC:16177]	0.433562	0.284242	0.0214206	0.964054	0.948739	0.214052
ENSG00000186190	BPIFB3	BPI fold containing family B member 3 [Source:HGNC Symbol;Acc:HGNC:16178]	-0.000675236	0.346594	-0.00121542	0.373901	0	1
ENSG00000186191	BPIFB4	BPI fold containing family B member 4 [Source:HGNC Symbol;Acc:HGNC:16179]	0.863573	0.208697	-0.116473	0.373901	2.08863	0.183447
ENSG00000167104	BPIFB6	BPI fold containing family B member 6 [Source:HGNC Symbol;Acc:HGNC:16504]	-0.151004	0.346594	0	1	-0.339759	0.391002
ENSG00000184459	BPIFC	BPI fold containing family C [Source:HGNC Symbol;Acc:HGNC:16503]	-0.0151829	0.983639	-0.407902	0.682537	0.475716	0.724851
ENSG00000162813	BPNT1	3'(2'), 5'-bisphosphate nucleotidase 1 [Source:HGNC Symbol;Acc:HGNC:1096]	-0.16424	0.525701	0.311585	0.194708	-0.759021	0.0839572
ENSG00000171634	BPTF	bromodomain PHD finger transcription factor [Source:HGNC Symbol;Acc:HGNC:3581]	0.673283	0.000587656	0.462595	0.0233749	0.936644	0.0075041
ENSG00000157764	BRAF	B-Raf proto-oncogene, serine/threonine kinase [Source:HGNC Symbol;Acc:HGNC:1097]	0.432615	0.0294185	0.465931	0.0823455	0.390969	0.286273
ENSG00000089234	BRAP	BRCA1 associated protein [Source:HGNC Symbol;Acc:HGNC:1099]	0.887975	0.00167161	1.12422	0.0215033	0.592666	0.0106278
ENSG00000106009	BRAT1	BRCA1 associated ATM activator 1 [Source:HGNC Symbol;Acc:HGNC:21701]	0.576839	0.196866	0.439305	0.518824	0.748755	0.29242
ENSG00000012048	BRCA1	BRCA1, DNA repair associated [Source:HGNC Symbol;Acc:HGNC:1100]	-1.69639	0.0220332	-1.46685	0.120552	-1.98332	0.164677
ENSG00000139618	BRCA2	BRCA2, DNA repair associated [Source:HGNC Symbol;Acc:HGNC:1101]	-0.154974	0.625115	-0.347333	0.381805	0.0854752	0.888611
ENSG00000185515	BRCC3	BRCA1/BRCA2-containing complex subunit 3 [Source:HGNC Symbol;Acc:HGNC:24185]	-0.285002	0.234298	-0.264235	0.362313	-0.310961	0.520791
ENSG00000100425	BRD1	bromodomain containing 1 [Source:HGNC Symbol;Acc:HGNC:1102]	0.959065	8.04939e-05	0.745774	0.00717559	1.22568	0.00408783
ENSG00000169925	BRD3	bromodomain containing 3 [Source:HGNC Symbol;Acc:HGNC:1104]	0.328068	0.095637	0.52041	0.127953	0.0876414	0.606354
ENSG00000141867	BRD4	bromodomain containing 4 [Source:HGNC Symbol;Acc:HGNC:13575]	0.616427	0.0132574	0.381707	0.00137254	0.909826	0.115715
ENSG00000166164	BRD7	bromodomain containing 7 [Source:HGNC Symbol;Acc:HGNC:14310]	0.0861793	0.537483	0.142152	0.508599	0.0162139	0.940765
ENSG00000112983	BRD8	bromodomain containing 8 [Source:HGNC Symbol;Acc:HGNC:19874]	0.369253	0.00302541	0.426467	0.0347249	0.297737	0.0781545
ENSG00000028310	BRD9	bromodomain containing 9 [Source:HGNC Symbol;Acc:HGNC:25818]	0.479913	0.0989394	0.153543	0.615998	0.887875	0.115641
ENSG00000185024	BRF1	BRF1, RNA polymerase III transcription initiation factor subunit [Source:HGNC Symbol;Acc:HGNC:11551]	0.898928	0.0148851	0.716983	0.0130483	1.12636	0.184162
ENSG00000104221	BRF2	BRF2, RNA polymerase III transcription initiation factor subunit [Source:HGNC Symbol;Acc:HGNC:17298]	-0.419398	0.280861	0.320562	0.307522	-1.34435	0.040437
ENSG00000164713	BRI3	brain protein I3 [Source:HGNC Symbol;Acc:HGNC:1109]	0.181238	0.25271	0.117593	0.367434	0.260794	0.477018
ENSG00000184992	BRI3BP	BRI3 binding protein [Source:HGNC Symbol;Acc:HGNC:14251]	0.0236335	0.885797	0.349373	0.00194167	-0.383541	0.181807
ENSG00000182685	BRICD5	BRICHOS domain containing 5 [Source:HGNC Symbol;Acc:HGNC:28309]	1.18554	0.151136	1.57711	0.291827	0.696085	0.344673
ENSG00000078725	BRINP1	BMP/retinoic acid inducible neural specific 1 [Source:HGNC Symbol;Acc:HGNC:2687]	0.654049	0.32425	-0.534985	0.375675	2.14034	0.0591718
ENSG00000198797	BRINP2	BMP/retinoic acid inducible neural specific 2 [Source:HGNC Symbol;Acc:HGNC:13746]	0.379021	0.465657	0.271462	0.509064	0.51347	0.674148
ENSG00000162670	BRINP3	BMP/retinoic acid inducible neural specific 3 [Source:HGNC Symbol;Acc:HGNC:22393]	0.501237	0.405084	0.361964	0.444716	0.675328	0.633364
ENSG00000136492	BRIP1	BRCA1 interacting protein C-terminal helicase 1 [Source:HGNC Symbol;Acc:HGNC:20473]	-0.601083	0.411732	-0.199545	0.47556	-1.10301	0.545374
ENSG00000113460	BRIX1	BRX1, biogenesis of ribosomes [Source:HGNC Symbol;Acc:HGNC:24170]	-0.24861	0.218473	-0.078553	0.691529	-0.461181	0.282127
ENSG00000254999	BRK1	BRICK1, SCAR/WAVE actin nucleating complex subunit [Source:HGNC Symbol;Acc:HGNC:23057]	-0.307419	0.0110037	-0.282418	0.0977762	-0.338669	0.11196
ENSG00000174744	BRMS1	BRMS1, transcriptional repressor and anoikis regulator [Source:HGNC Symbol;Acc:HGNC:17262]	-0.0424267	0.747142	-0.020247	0.874121	-0.0701513	0.81134
ENSG00000100916	BRMS1L	BRMS1 like transcriptional repressor [Source:HGNC Symbol;Acc:HGNC:20512]	0.412159	0.0484916	0.571324	0.114804	0.213201	0.306329
ENSG00000162819	BROX	BRO1 domain and CAAX motif containing [Source:HGNC Symbol;Acc:HGNC:26512]	0.00426963	0.991	0.335216	0.351414	-0.409414	0.615127
ENSG00000156983	BRPF1	bromodomain and PHD finger containing 1 [Source:HGNC Symbol;Acc:HGNC:14255]	1.02794	0.0126803	0.472841	0.081371	1.72181	0.043663
ENSG00000096070	BRPF3	bromodomain and PHD finger containing 3 [Source:HGNC Symbol;Acc:HGNC:14256]	0.429335	0.113321	0.382923	0.1362	0.487349	0.423011
ENSG00000102239	BRS3	bombesin receptor subtype 3 [Source:HGNC Symbol;Acc:HGNC:1113]	0.89363	0.169827	0.802553	0.477099	1.00748	0.186657
ENSG00000174672	BRSK2	BR serine/threonine kinase 2 [Source:HGNC Symbol;Acc:HGNC:11405]	0.491619	0.302128	-0.254206	0.616869	1.4239	0.0814238
ENSG00000185658	BRWD1	bromodomain and WD repeat domain containing 1 [Source:HGNC Symbol;Acc:HGNC:12760]	0.910699	0.00319496	0.704623	0.041924	1.16829	0.0585818
ENSG00000165288	BRWD3	bromodomain and WD repeat domain containing 3 [Source:HGNC Symbol;Acc:HGNC:17342]	0.110885	0.333599	0.119881	0.523342	0.0996398	0.53664
ENSG00000168000	BSCL2	BSCL2, seipin lipid droplet biogenesis associated [Source:HGNC Symbol;Acc:HGNC:15832]	-0.0721935	0.834291	0.221389	0.433265	-0.439171	0.571467
ENSG00000160058	BSDC1	BSD domain containing 1 [Source:HGNC Symbol;Acc:HGNC:25501]	0.335942	0.00843103	0.52429	0.00103144	0.100506	0.493042
ENSG00000172270	BSG	basigin (Ok blood group) [Source:HGNC Symbol;Acc:HGNC:1116]	-0.299933	0.0111293	-0.235654	0.183885	-0.380283	0.0329184
ENSG00000164061	BSN	bassoon presynaptic cytomatrix protein [Source:HGNC Symbol;Acc:HGNC:1117]	1.01473	0.0420069	0.827594	0.14741	1.24866	0.224336
ENSG00000188334	BSPH1	binder of sperm protein homolog 1 [Source:HGNC Symbol;Acc:HGNC:33906]	0.490125	0.258109	0.154703	0.373901	0.909402	0.391002
ENSG00000119411	BSPRY	B-box and SPRY domain containing [Source:HGNC Symbol;Acc:HGNC:18232]	0.16885	0.843658	-0.803722	0.5124	1.38456	0.286668
ENSG00000109743	BST1	bone marrow stromal cell antigen 1 [Source:HGNC Symbol;Acc:HGNC:1118]	1.20101	0.00699856	1.32565	0.0737302	1.04521	0.0730886
ENSG00000130303	BST2	bone marrow stromal cell antigen 2 [Source:HGNC Symbol;Acc:HGNC:1119]	-1.03631	0.175421	-1.34953	0.333219	-0.644791	0.332875
ENSG00000188909	BSX	brain specific homeobox [Source:HGNC Symbol;Acc:HGNC:20450]	0.441411	0.0960484	0.329075	0.373901	0.581832	0.213283
ENSG00000095564	BTAF1	B-TFIID TATA-box binding protein associated factor 1 [Source:HGNC Symbol;Acc:HGNC:17307]	0.515812	0.00937261	0.603098	0.0816961	0.406703	0.0554382
ENSG00000064726	BTBD1	BTB domain containing 1 [Source:HGNC Symbol;Acc:HGNC:1120]	-0.0283647	0.894685	0.0645933	0.832828	-0.144562	0.696628
ENSG00000148925	BTBD10	BTB domain containing 10 [Source:HGNC Symbol;Acc:HGNC:21445]	-0.517276	0.06734	-0.376663	0.185848	-0.693041	0.257837
ENSG00000151136	BTBD11	BTB domain containing 11 [Source:HGNC Symbol;Acc:HGNC:23844]	0.389658	0.56508	0.171261	0.883078	0.662655	0.415523
ENSG00000138152	BTBD16	BTB domain containing 16 [Source:HGNC Symbol;Acc:HGNC:26340]	-0.292509	0.614965	-0.467879	0.584066	-0.073297	0.94038
ENSG00000222009	BTBD19	BTB domain containing 19 [Source:HGNC Symbol;Acc:HGNC:27145]	-0.554154	0.00080917	-0.644098	0.0107247	-0.441724	0.0721401
ENSG00000133243	BTBD2	BTB domain containing 2 [Source:HGNC Symbol;Acc:HGNC:15504]	0.501883	0.240179	0.0422155	0.912874	1.07647	0.232954
ENSG00000132640	BTBD3	BTB domain containing 3 [Source:HGNC Symbol;Acc:HGNC:15854]	0.0298956	0.833731	0.217969	0.361261	-0.205196	0.079826
ENSG00000184887	BTBD6	BTB domain containing 6 [Source:HGNC Symbol;Acc:HGNC:19897]	0.0736868	0.628252	-0.163363	0.307424	0.369999	0.173509
ENSG00000011114	BTBD7	BTB domain containing 7 [Source:HGNC Symbol;Acc:HGNC:18269]	0.0998442	0.782389	0.482307	0.0537176	-0.378234	0.643128
ENSG00000189195	BTBD8	BTB domain containing 8 [Source:HGNC Symbol;Acc:HGNC:21019]	0.40955	0.463378	1.21463	0.0237852	-0.596801	0.572792
ENSG00000183826	BTBD9	BTB domain containing 9 [Source:HGNC Symbol;Acc:HGNC:21228]	0.162153	0.450836	0.526564	0.0891373	-0.293361	0.210132
ENSG00000169814	BTD	biotinidase [Source:HGNC Symbol;Acc:HGNC:1122]	-0.00763338	0.972052	0.105166	0.751085	-0.148633	0.664305
ENSG00000145741	BTF3	basic transcription factor 3 [Source:HGNC Symbol;Acc:HGNC:1125]	-0.600642	0.00036443	-0.769233	0.00195228	-0.389905	0.057109
ENSG00000134717	BTF3L4	basic transcription factor 3 like 4 [Source:HGNC Symbol;Acc:HGNC:30547]	0.259995	0.187708	0.361389	0.0118469	0.133254	0.770656
ENSG00000133639	BTG1	BTG anti-proliferation factor 1 [Source:HGNC Symbol;Acc:HGNC:1130]	1.50112	0.000431262	1.29908	0.0325422	1.75366	0.0113362
ENSG00000159388	BTG2	BTG anti-proliferation factor 2 [Source:HGNC Symbol;Acc:HGNC:1131]	0.1851	0.23825	0.114791	0.470397	0.272986	0.423652
ENSG00000154640	BTG3	BTG anti-proliferation factor 3 [Source:HGNC Symbol;Acc:HGNC:1132]	-0.174728	0.544788	0.291005	0.458498	-0.756896	0.0371576
ENSG00000137707	BTG4	BTG anti-proliferation factor 4 [Source:HGNC Symbol;Acc:HGNC:13862]	0.153694	0.758715	-0.238615	0.758209	0.64408	0.375597
ENSG00000010671	BTK	Bruton tyrosine kinase [Source:HGNC Symbol;Acc:HGNC:1133]	-0.115875	0.850662	-0.29732	0.707769	0.11093	0.92545
ENSG00000186265	BTLA	B and T lymphocyte associated [Source:HGNC Symbol;Acc:HGNC:21087]	0.459159	0.472284	0.455751	0.627393	0.46342	0.669578
ENSG00000124557	BTN1A1	butyrophilin subfamily 1 member A1 [Source:HGNC Symbol;Acc:HGNC:1135]	1.427	0.0719943	0.644128	0.321528	2.4056	0.164828
ENSG00000112763	BTN2A1	butyrophilin subfamily 2 member A1 [Source:HGNC Symbol;Acc:HGNC:1136]	0.291847	0.123392	0.632874	4.38301e-05	-0.134437	0.625463
ENSG00000124508	BTN2A2	butyrophilin subfamily 2 member A2 [Source:HGNC Symbol;Acc:HGNC:1137]	-0.390611	0.185095	-0.849873	0.0170487	0.183465	0.67754
ENSG00000026950	BTN3A1	butyrophilin subfamily 3 member A1 [Source:HGNC Symbol;Acc:HGNC:1138]	0.357533	0.0766692	0.553791	0.0633296	0.112212	0.702194
ENSG00000186470	BTN3A2	butyrophilin subfamily 3 member A2 [Source:HGNC Symbol;Acc:HGNC:1139]	-0.103932	0.441828	-0.262062	0.127554	0.0937312	0.686694
ENSG00000111801	BTN3A3	butyrophilin subfamily 3 member A3 [Source:HGNC Symbol;Acc:HGNC:1140]	-0.000778068	0.996556	0.0115747	0.956498	-0.0162191	0.965119
ENSG00000165810	BTNL9	butyrophilin like 9 [Source:HGNC Symbol;Acc:HGNC:24176]	-0.0317818	0.945987	-0.660058	0.383395	0.753564	0.109008
ENSG00000166167	BTRC	beta-transducin repeat containing E3 ubiquitin protein ligase [Source:HGNC Symbol;Acc:HGNC:1144]	0.182615	0.16775	0.391762	0.0375059	-0.0788189	0.604745
ENSG00000169679	BUB1	BUB1 mitotic checkpoint serine/threonine kinase [Source:HGNC Symbol;Acc:HGNC:1148]	-2.30335	0.0130481	-2.83531	0.0885235	-1.6384	0.0396379
ENSG00000156970	BUB1B	BUB1 mitotic checkpoint serine/threonine kinase B [Source:HGNC Symbol;Acc:HGNC:1149]	-2.19388	0.0401377	-2.07716	0.253277	-2.33979	0.0755083
ENSG00000154473	BUB3	BUB3, mitotic checkpoint protein [Source:HGNC Symbol;Acc:HGNC:1151]	-0.570981	0.139373	-0.277129	0.180842	-0.938297	0.311264
ENSG00000137656	BUD13	BUD13 homolog [Source:HGNC Symbol;Acc:HGNC:28199]	0.528297	0.0422977	0.305171	0.209794	0.807206	0.14617
ENSG00000071462	BUD23	BUD23, rRNA methyltransferase and ribosome maturation factor [Source:HGNC Symbol;Acc:HGNC:16405]	-0.181172	0.0581074	-0.18773	0.155952	-0.172974	0.318404
ENSG00000106245	BUD31	BUD31 homolog [Source:HGNC Symbol;Acc:HGNC:29629]	-0.476916	0.115429	-0.122413	0.582821	-0.920044	0.162868
ENSG00000112276	BVES	blood vessel epicardial substance [Source:HGNC Symbol;Acc:HGNC:1152]	-0.547642	0.35842	-0.0476279	0.862163	-1.17266	0.415825
ENSG00000278704	BX004987.1		-0.0687118	0.652145	0.0462688	0.836365	-0.212438	0.382817
ENSG00000112578	BYSL	bystin like [Source:HGNC Symbol;Acc:HGNC:1157]	-0.12192	0.72211	-0.396902	0.490561	0.221809	0.581112
ENSG00000082153	BZW1	basic leucine zipper and W2 domains 1 [Source:HGNC Symbol;Acc:HGNC:18380]	-0.578686	0.0392444	-0.387463	0.0990571	-0.817715	0.195592
ENSG00000136261	BZW2	basic leucine zipper and W2 domains 2 [Source:HGNC Symbol;Acc:HGNC:18808]	-0.268748	0.0302424	-0.381149	0.0765373	-0.128248	0.244501
ENSG00000214688	C10orf105	chromosome 10 open reading frame 105 [Source:HGNC Symbol;Acc:HGNC:20304]	-0.13752	0.544176	-0.360356	0.373901	0.141025	0.391002
ENSG00000204683	C10orf113	chromosome 10 open reading frame 113 [Source:HGNC Symbol;Acc:HGNC:31447]	0.381955	0.391431	0.0656254	0.895735	0.777367	0.391002
ENSG00000183559	C10orf120	chromosome 10 open reading frame 120 [Source:HGNC Symbol;Acc:HGNC:25707]	0.536641	0.173158	0.313815	0.177864	0.815175	0.391002
ENSG00000277288	C10orf142	chromosome 10 open reading frame 142 [Source:HGNC Symbol;Acc:HGNC:51236]	-0.246427	0.346594	0	1	-0.554461	0.391002
ENSG00000237489	C10orf143	chromosome 10 open reading frame 143 [Source:HGNC Symbol;Acc:HGNC:48677]	1.45094	0.0116586	1.35224	0.173908	1.5743	0.00912098
ENSG00000178645	C10orf53	chromosome 10 open reading frame 53 [Source:HGNC Symbol;Acc:HGNC:27421]	0.174167	0.679631	-0.0372545	0.96166	0.438443	0.184983
ENSG00000222047	C10orf55	chromosome 10 open reading frame 55 [Source:HGNC Symbol;Acc:HGNC:31008]	0.862004	0.124224	0.417933	0.532996	1.41709	0.188818
ENSG00000203942	C10orf62	chromosome 10 open reading frame 62 [Source:HGNC Symbol;Acc:HGNC:23294]	1.04998	0.0920591	0.622564	0.339915	1.58425	0.225524
ENSG00000179133	C10orf67	chromosome 10 open reading frame 67 [Source:HGNC Symbol;Acc:HGNC:28716]	1.24062	0.0809503	1.03008	0.300581	1.5038	0.233599
ENSG00000177354	C10orf71	chromosome 10 open reading frame 71 [Source:HGNC Symbol;Acc:HGNC:26973]	0.207346	0.618063	0.0737492	0.88285	0.374343	0.655309
ENSG00000165863	C10orf82	chromosome 10 open reading frame 82 [Source:HGNC Symbol;Acc:HGNC:28500]	0.151114	0.831172	0.361989	0.698167	-0.11248	0.933175
ENSG00000119965	C10orf88	chromosome 10 open reading frame 88 [Source:HGNC Symbol;Acc:HGNC:25822]	0.021918	0.956969	0.628209	0.000227953	-0.735945	0.405598
ENSG00000154493	C10orf90	chromosome 10 open reading frame 90 [Source:HGNC Symbol;Acc:HGNC:26563]	0.0794969	0.602406	-0.0844124	0.685546	0.284383	0.255721
ENSG00000120055	C10orf95	chromosome 10 open reading frame 95 [Source:HGNC Symbol;Acc:HGNC:25880]	-0.085816	0.740145	-0.468739	0.12469	0.392838	0.370452
ENSG00000188373	C10orf99	chromosome 10 open reading frame 99 [Source:HGNC Symbol;Acc:HGNC:31428]	-0.387965	0.520244	-0.572593	0.453972	-0.157181	0.893637
ENSG00000137720	C11orf1	chromosome 11 open reading frame 1 [Source:HGNC Symbol;Acc:HGNC:1163]	-0.246844	0.0975447	-0.20975	0.230867	-0.293212	0.336063
ENSG00000176029	C11orf16	chromosome 11 open reading frame 16 [Source:HGNC Symbol;Acc:HGNC:1169]	0.451932	0.526381	0.0601934	0.950428	0.941605	0.464719
ENSG00000110665	C11orf21	chromosome 11 open reading frame 21 [Source:HGNC Symbol;Acc:HGNC:13231]	0.417303	0.17272	0.329075	0.373901	0.527589	0.391002
ENSG00000171067	C11orf24	chromosome 11 open reading frame 24 [Source:HGNC Symbol;Acc:HGNC:1174]	-0.12321	0.645928	-0.275139	0.448865	0.0667021	0.890575
ENSG00000171987	C11orf40	chromosome 11 open reading frame 40 [Source:HGNC Symbol;Acc:HGNC:23986]	0.199735	0.619167	0.144928	0.821607	0.268243	0.651932
ENSG00000180878	C11orf42	chromosome 11 open reading frame 42 [Source:HGNC Symbol;Acc:HGNC:28541]	0.290902	0.178884	0.514664	0.128935	0.011199	0.967918
ENSG00000174370	C11orf45	chromosome 11 open reading frame 45 [Source:HGNC Symbol;Acc:HGNC:28584]	-1.96937	0.022738	-1.47817	0.192573	-2.58338	0.102057
ENSG00000149179	C11orf49	chromosome 11 open reading frame 49 [Source:HGNC Symbol;Acc:HGNC:28720]	0.0694489	0.657295	-0.0194691	0.918524	0.180596	0.558383
ENSG00000149300	C11orf52	chromosome 11 open reading frame 52 [Source:HGNC Symbol;Acc:HGNC:30531]	-0.384766	0.285436	-0.00753121	0.973351	-0.85631	0.300095
ENSG00000182919	C11orf54	chromosome 11 open reading frame 54 [Source:HGNC Symbol;Acc:HGNC:30204]	0.357017	0.021569	0.302515	0.110217	0.425145	0.167808
ENSG00000110696	C11orf58	chromosome 11 open reading frame 58 [Source:HGNC Symbol;Acc:HGNC:16990]	-0.10622	0.652547	0.119867	0.558731	-0.388829	0.451298
ENSG00000166323	C11orf65	chromosome 11 open reading frame 65 [Source:HGNC Symbol;Acc:HGNC:28519]	0.385722	0.62334	-0.0102265	0.994091	0.880657	0.288262
ENSG00000175573	C11orf68	chromosome 11 open reading frame 68 [Source:HGNC Symbol;Acc:HGNC:28801]	0.623854	0.200957	0.790539	0.0415845	0.415498	0.713262
ENSG00000180425	C11orf71	chromosome 11 open reading frame 71 [Source:HGNC Symbol;Acc:HGNC:25937]	0.153564	0.340979	0.293002	0.046388	-0.0207338	0.952369
ENSG00000166352	C11orf74	chromosome 11 open reading frame 74 [Source:HGNC Symbol;Acc:HGNC:25142]	-0.189456	0.250409	-0.161858	0.241538	-0.223952	0.558408
ENSG00000173715	C11orf80	chromosome 11 open reading frame 80 [Source:HGNC Symbol;Acc:HGNC:26197]	0.479015	0.0738394	0.675262	0.102428	0.233705	0.546724
ENSG00000173237	C11orf86	chromosome 11 open reading frame 86 [Source:HGNC Symbol;Acc:HGNC:34442]	0.107367	0.346594	0	1	0.241576	0.391002
ENSG00000185742	C11orf87	chromosome 11 open reading frame 87 [Source:HGNC Symbol;Acc:HGNC:33788]	0.102503	0.715109	0.267837	0.56585	-0.104164	0.773063
ENSG00000183644	C11orf88	chromosome 11 open reading frame 88 [Source:HGNC Symbol;Acc:HGNC:25061]	0.468541	0.230368	0.141651	0.598903	0.877154	0.33236
ENSG00000205177	C11orf91	chromosome 11 open reading frame 91 [Source:HGNC Symbol;Acc:HGNC:34444]	0.134816	0.783766	0.740489	0.0954735	-0.622276	0.54051
ENSG00000234776	C11orf94	chromosome 11 open reading frame 94 [Source:HGNC Symbol;Acc:HGNC:37213]	0.234229	0.448634	0.434549	0.373901	-0.0161706	0.970861
ENSG00000188070	C11orf95	chromosome 11 open reading frame 95 [Source:HGNC Symbol;Acc:HGNC:28449]	0.712741	0.00263462	0.459058	0.135622	1.02984	0.00049223
ENSG00000187479	C11orf96	chromosome 11 open reading frame 96 [Source:HGNC Symbol;Acc:HGNC:38675]	-1.09298	0.00477338	-1.11661	0.0409007	-1.06343	0.120683
ENSG00000257057	C11orf97	chromosome 11 open reading frame 97 [Source:HGNC Symbol;Acc:HGNC:49544]	0.506541	0.0567696	0.446309	0.23622	0.581832	0.213283
ENSG00000278615	C11orf98	chromosome 11 open reading frame 98 [Source:HGNC Symbol;Acc:HGNC:51238]	0.482853	0.105312	0.0523127	0.856168	1.02103	0.0623762
ENSG00000139637	C12orf10	chromosome 12 open reading frame 10 [Source:HGNC Symbol;Acc:HGNC:17590]	-0.442305	0.00955613	-0.318077	0.217753	-0.597589	0.0080061
ENSG00000133641	C12orf29	chromosome 12 open reading frame 29 [Source:HGNC Symbol;Acc:HGNC:25322]	-0.0427666	0.898201	0.251957	0.26969	-0.411171	0.595823
ENSG00000047621	C12orf4	chromosome 12 open reading frame 4 [Source:HGNC Symbol;Acc:HGNC:1184]	0.135022	0.618634	0.229171	0.56365	0.0173354	0.969831
ENSG00000180116	C12orf40	chromosome 12 open reading frame 40 [Source:HGNC Symbol;Acc:HGNC:26846]	1.22388	0.0567611	1.08783	0.175134	1.39394	0.2706
ENSG00000179088	C12orf42	chromosome 12 open reading frame 42 [Source:HGNC Symbol;Acc:HGNC:24729]	1.60354	0.0674987	1.03141	0.274179	2.31871	0.203029
ENSG00000157895	C12orf43	chromosome 12 open reading frame 43 [Source:HGNC Symbol;Acc:HGNC:25719]	-0.115235	0.34615	-0.0913946	0.64388	-0.145036	0.410436
ENSG00000151131	C12orf45	chromosome 12 open reading frame 45 [Source:HGNC Symbol;Acc:HGNC:28628]	-0.399744	0.14943	-0.246107	0.128042	-0.59179	0.377027
ENSG00000111412	C12orf49	chromosome 12 open reading frame 49 [Source:HGNC Symbol;Acc:HGNC:26128]	-0.0999354	0.633087	-0.0241712	0.86051	-0.194641	0.699802
ENSG00000165805	C12orf50	chromosome 12 open reading frame 50 [Source:HGNC Symbol;Acc:HGNC:26665]	0.154428	0.871253	-0.104833	0.931559	0.478503	0.795437
ENSG00000177627	C12orf54	chromosome 12 open reading frame 54 [Source:HGNC Symbol;Acc:HGNC:28553]	0.0963701	0.841528	0.529438	0.194219	-0.444965	0.677163
ENSG00000185306	C12orf56	chromosome 12 open reading frame 56 [Source:HGNC Symbol;Acc:HGNC:26967]	1.07858	0.0677397	0.620027	0.254685	1.65178	0.198122
ENSG00000111678	C12orf57	chromosome 12 open reading frame 57 [Source:HGNC Symbol;Acc:HGNC:29521]	0.0858855	0.396217	-0.00635564	0.947145	0.201187	0.352449
ENSG00000182993	C12orf60	chromosome 12 open reading frame 60 [Source:HGNC Symbol;Acc:HGNC:28726]	-0.574387	0.537042	0.591996	0.173283	-2.03237	0.342931
ENSG00000130921	C12orf65	chromosome 12 open reading frame 65 [Source:HGNC Symbol;Acc:HGNC:26784]	0.270869	0.0011862	0.231752	0.00869463	0.319765	0.0673909
ENSG00000174206	C12orf66	chromosome 12 open reading frame 66 [Source:HGNC Symbol;Acc:HGNC:26517]	0.167202	0.449177	0.338703	0.339173	-0.0471734	0.874018
ENSG00000214700	C12orf71	chromosome 12 open reading frame 71 [Source:HGNC Symbol;Acc:HGNC:34452]	0.789441	0.146644	0.379736	0.567307	1.30157	0.21
ENSG00000204954	C12orf73	chromosome 12 open reading frame 73 [Source:HGNC Symbol;Acc:HGNC:34450]	0.170568	0.425866	-0.070895	0.700423	0.472397	0.302091
ENSG00000235162	C12orf75	chromosome 12 open reading frame 75 [Source:HGNC Symbol;Acc:HGNC:35164]	-0.265035	0.740022	0.637094	0.434671	-1.3927	0.387637
ENSG00000174456	C12orf76	chromosome 12 open reading frame 76 [Source:HGNC Symbol;Acc:HGNC:33790]	-0.136009	0.533796	-0.279221	0.408404	0.0430065	0.895489
ENSG00000226792	C13orf42	chromosome 13 open reading frame 42 [Source:HGNC Symbol;Acc:HGNC:42693]	0.434779	0.175105	0.329075	0.373901	0.566908	0.391002
ENSG00000179933	C14orf119	chromosome 14 open reading frame 119 [Source:HGNC Symbol;Acc:HGNC:20270]	-0.490477	0.00302468	-0.334282	0.0675399	-0.685721	0.0277292
ENSG00000227051	C14orf132	chromosome 14 open reading frame 132 [Source:HGNC Symbol;Acc:HGNC:20346]	0.215553	0.124913	0.392851	0.0360452	-0.0060704	0.97734
ENSG00000176605	C14orf177	chromosome 14 open reading frame 177 [Source:HGNC Symbol;Acc:HGNC:26375]	0.267565	0.549893	0.154703	0.373901	0.408641	0.716824
ENSG00000197734	C14orf178	chromosome 14 open reading frame 178 [Source:HGNC Symbol;Acc:HGNC:26385]	-0.239626	0.54257	-0.418157	0.522455	-0.016462	0.974629
ENSG00000179476	C14orf28	chromosome 14 open reading frame 28 [Source:HGNC Symbol;Acc:HGNC:19834]	1.1104	0.00130899	1.19016	0.0382669	1.0107	0.0239216
ENSG00000179008	C14orf39	chromosome 14 open reading frame 39 [Source:HGNC Symbol;Acc:HGNC:19849]	0.949026	0.0912821	0.702799	0.371351	1.25681	0.202406
ENSG00000100802	C14orf93	chromosome 14 open reading frame 93 [Source:HGNC Symbol;Acc:HGNC:20162]	0.692373	0.0220928	0.655571	0.0845982	0.738377	0.213418
ENSG00000167173	C15orf39	chromosome 15 open reading frame 39 [Source:HGNC Symbol;Acc:HGNC:24497]	0.679445	0.0156032	0.753507	0.0883751	0.586867	0.164413
ENSG00000169609	C15orf40	chromosome 15 open reading frame 40 [Source:HGNC Symbol;Acc:HGNC:28443]	0.44448	0.00524383	0.334009	0.0873827	0.582569	0.050985
ENSG00000186073	C15orf41	chromosome 15 open reading frame 41 [Source:HGNC Symbol;Acc:HGNC:26929]	0.414704	0.067099	0.500989	0.0551772	0.306849	0.504877
ENSG00000166920	C15orf48	chromosome 15 open reading frame 48 [Source:HGNC Symbol;Acc:HGNC:29898]	1.34186	0.0648099	1.09716	0.237433	1.64774	0.238766
ENSG00000175779	C15orf53	chromosome 15 open reading frame 53 [Source:HGNC Symbol;Acc:HGNC:33796]	0.128509	0.566312	0	1	0.289144	0.611311
ENSG00000189227	C15orf61	chromosome 15 open reading frame 61 [Source:HGNC Symbol;Acc:HGNC:34453]	0.610629	0.0259963	0.738986	0.0133059	0.450182	0.421425
ENSG00000188277	C15orf62	chromosome 15 open reading frame 62 [Source:HGNC Symbol;Acc:HGNC:34489]	0.78943	0.208563	0.0726959	0.914051	1.68535	0.165007
ENSG00000261652	C15orf65	chromosome 15 open reading frame 65 [Source:HGNC Symbol;Acc:HGNC:44654]	-0.1193	0.661722	0.336144	0.400001	-0.688606	0.00352145
ENSG00000166780	C16orf45	chromosome 16 open reading frame 45 [Source:HGNC Symbol;Acc:HGNC:19213]	-0.326163	0.492175	0.162369	0.64328	-0.936828	0.380141
ENSG00000166455	C16orf46	chromosome 16 open reading frame 46 [Source:HGNC Symbol;Acc:HGNC:26525]	0.191412	0.522609	0.406152	0.273478	-0.0770123	0.893081
ENSG00000140688	C16orf58	chromosome 16 open reading frame 58 [Source:HGNC Symbol;Acc:HGNC:25848]	0.686836	0.202491	1.14905	0.107294	0.109073	0.908017
ENSG00000125149	C16orf70	chromosome 16 open reading frame 70 [Source:HGNC Symbol;Acc:HGNC:29564]	0.206426	0.351172	0.179813	0.585664	0.239692	0.515792
ENSG00000166246	C16orf71	chromosome 16 open reading frame 71 [Source:HGNC Symbol;Acc:HGNC:25081]	-0.154307	0.8232	0.704782	0.31486	-1.22817	0.36964
ENSG00000182831	C16orf72	chromosome 16 open reading frame 72 [Source:HGNC Symbol;Acc:HGNC:30103]	0.206523	0.254593	0.360727	0.20734	0.0137675	0.955465
ENSG00000154102	C16orf74	chromosome 16 open reading frame 74 [Source:HGNC Symbol;Acc:HGNC:23362]	1.64145	0.0385525	0.774673	0.157746	2.72492	0.120805
ENSG00000166152	C16orf78	chromosome 16 open reading frame 78 [Source:HGNC Symbol;Acc:HGNC:28479]	0.260393	0.551743	0.125084	0.80633	0.429528	0.632852
ENSG00000159761	C16orf86	chromosome 16 open reading frame 86 [Source:HGNC Symbol;Acc:HGNC:33755]	0.709676	0.304175	0.490001	0.678772	0.984269	0.237967
ENSG00000155330	C16orf87	chromosome 16 open reading frame 87 [Source:HGNC Symbol;Acc:HGNC:33754]	-0.16908	0.570546	0.0168085	0.925367	-0.401441	0.57542
ENSG00000153446	C16orf89	chromosome 16 open reading frame 89 [Source:HGNC Symbol;Acc:HGNC:28687]	-0.0417803	0.926107	0.212351	0.647168	-0.359444	0.710444
ENSG00000215131	C16orf90	chromosome 16 open reading frame 90 [Source:HGNC Symbol;Acc:HGNC:34455]	0.115345	0.173055	0.207622	0.182534	0	1
ENSG00000174109	C16orf91	chromosome 16 open reading frame 91 [Source:HGNC Symbol;Acc:HGNC:27558]	-0.76222	0.0676827	-0.696656	0.184732	-0.844175	0.302426
ENSG00000167194	C16orf92	chromosome 16 open reading frame 92 [Source:HGNC Symbol;Acc:HGNC:26346]	0.208802	0.389084	0.182582	0.665799	0.241576	0.391002
ENSG00000205832	C16orf96	chromosome 16 open reading frame 96 [Source:HGNC Symbol;Acc:HGNC:40031]	0.640678	0.155704	0.681492	0.300618	0.589662	0.445263
ENSG00000256806	C17orf100	chromosome 17 open reading frame 100 [Source:HGNC Symbol;Acc:HGNC:34494]	1.69016	0.0534909	2.72344	0.069392	0.398562	0.526096
ENSG00000181013	C17orf47	chromosome 17 open reading frame 47 [Source:HGNC Symbol;Acc:HGNC:26844]	0.272974	0.498524	0.00986414	0.978715	0.601861	0.501374
ENSG00000258315	C17orf49	chromosome 17 open reading frame 49 [Source:HGNC Symbol;Acc:HGNC:28737]	0.126876	0.823166	0.35779	0.722413	-0.161766	0.784622
ENSG00000270806	C17orf50	chromosome 17 open reading frame 50 [Source:HGNC Symbol;Acc:HGNC:29581]	0.251396	0.222502	0.146431	0.651957	0.382601	0.202935
ENSG00000212719	C17orf51	chromosome 17 open reading frame 51 [Source:HGNC Symbol;Acc:HGNC:27904]	-0.103014	0.796385	0.393063	0.462458	-0.723109	0.260464
ENSG00000125319	C17orf53	chromosome 17 open reading frame 53 [Source:HGNC Symbol;Acc:HGNC:28460]	-1.25766	0.157675	-1.73787	0.223455	-0.657386	0.59927
ENSG00000186665	C17orf58	chromosome 17 open reading frame 58 [Source:HGNC Symbol;Acc:HGNC:27568]	-0.147968	0.436496	-0.410561	0.108586	0.180273	0.530271
ENSG00000141371	C17orf64	chromosome 17 open reading frame 64 [Source:HGNC Symbol;Acc:HGNC:26990]	-0.0958006	0.858588	-0.177545	0.719086	0.00638035	0.995834
ENSG00000214226	C17orf67	chromosome 17 open reading frame 67 [Source:HGNC Symbol;Acc:HGNC:27900]	-0.477311	0.454411	0.0263553	0.952871	-1.10689	0.456005
ENSG00000108666	C17orf75	chromosome 17 open reading frame 75 [Source:HGNC Symbol;Acc:HGNC:30173]	0.505672	0.0153284	0.543695	0.105927	0.458143	0.126449
ENSG00000141219	C17orf80	chromosome 17 open reading frame 80 [Source:HGNC Symbol;Acc:HGNC:29601]	0.326478	0.211403	0.491512	0.107375	0.120185	0.81713
ENSG00000187624	C17orf97	chromosome 17 open reading frame 97 [Source:HGNC Symbol;Acc:HGNC:33800]	-0.628172	0.261026	-0.705799	0.260386	-0.531138	0.651546
ENSG00000187997	C17orf99	chromosome 17 open reading frame 99 [Source:HGNC Symbol;Acc:HGNC:34490]	0.625652	0.37897	-0.260138	0.770835	1.73289	0.150152
ENSG00000141428	C18orf21	chromosome 18 open reading frame 21 [Source:HGNC Symbol;Acc:HGNC:28802]	-0.266678	0.257935	-0.0345193	0.621783	-0.556877	0.329696
ENSG00000152242	C18orf25	chromosome 18 open reading frame 25 [Source:HGNC Symbol;Acc:HGNC:28172]	0.0714523	0.740796	0.410572	0.113826	-0.352447	0.3116
ENSG00000177576	C18orf32	chromosome 18 open reading frame 32 [Source:HGNC Symbol;Acc:HGNC:31690]	0.579755	0.0876635	0.980438	0.0142502	0.0789023	0.892728
ENSG00000166845	C18orf54	chromosome 18 open reading frame 54 [Source:HGNC Symbol;Acc:HGNC:13796]	0.337094	0.610205	0.54089	0.152999	0.0823494	0.959462
ENSG00000206043	C18orf63	chromosome 18 open reading frame 63 [Source:HGNC Symbol;Acc:HGNC:40037]	0.301931	0.540455	0.163143	0.741696	0.475416	0.661478
ENSG00000131943	C19orf12	chromosome 19 open reading frame 12 [Source:HGNC Symbol;Acc:HGNC:25443]	-0.537543	0.016589	-0.56726	0.107532	-0.500395	0.142225
ENSG00000177025	C19orf18	chromosome 19 open reading frame 18 [Source:HGNC Symbol;Acc:HGNC:28642]	0.97344	0.0261396	0.96527	0.211949	0.983652	0.0288336
ENSG00000228300	C19orf24	chromosome 19 open reading frame 24 [Source:HGNC Symbol;Acc:HGNC:26073]	-0.77385	0.0436442	-0.590517	0.0736943	-1.00302	0.24947
ENSG00000119559	C19orf25	chromosome 19 open reading frame 25 [Source:HGNC Symbol;Acc:HGNC:26711]	0.508193	0.000312776	0.447713	0.0150689	0.583793	0.0243296
ENSG00000167644	C19orf33	chromosome 19 open reading frame 33 [Source:HGNC Symbol;Acc:HGNC:16668]	0.0582298	0.853673	-0.0359026	0.769846	0.175895	0.824729
ENSG00000214212	C19orf38	chromosome 19 open reading frame 38 [Source:HGNC Symbol;Acc:HGNC:34073]	2.29858	0.000602599	2.01859	0.0463545	2.64857	0.00669822
ENSG00000105072	C19orf44	chromosome 19 open reading frame 44 [Source:HGNC Symbol;Acc:HGNC:26141]	0.637995	0.0283634	0.414087	0.24387	0.91788	0.0930605
ENSG00000160392	C19orf47	chromosome 19 open reading frame 47 [Source:HGNC Symbol;Acc:HGNC:26723]	0.239504	0.522733	0.538507	0.287101	-0.134249	0.838568
ENSG00000167747	C19orf48	chromosome 19 open reading frame 48 [Source:HGNC Symbol;Acc:HGNC:29667]	-0.783786	0.0160254	-1.14421	0.0137949	-0.333252	0.456062
ENSG00000104979	C19orf53	chromosome 19 open reading frame 53 [Source:HGNC Symbol;Acc:HGNC:24991]	-0.652539	0.00248456	-0.496514	0.0609624	-0.847569	0.0334428
ENSG00000188493	C19orf54	chromosome 19 open reading frame 54 [Source:HGNC Symbol;Acc:HGNC:24758]	0.183641	0.432228	0.0302865	0.915245	0.375335	0.41042
ENSG00000130813	C19orf66	chromosome 19 open reading frame 66 [Source:HGNC Symbol;Acc:HGNC:25649]	0.374628	0.152273	0.618024	0.0176688	0.0703824	0.894615
ENSG00000188032	C19orf67	chromosome 19 open reading frame 67 [Source:HGNC Symbol;Acc:HGNC:34354]	-1.04032	0.0700155	-0.927503	0.220888	-1.18133	0.276312
ENSG00000174917	C19orf70	chromosome 19 open reading frame 70 [Source:HGNC Symbol;Acc:HGNC:33702]	-0.229542	0.131264	-0.155538	0.0566834	-0.322047	0.385558
ENSG00000183397	C19orf71	chromosome 19 open reading frame 71 [Source:HGNC Symbol;Acc:HGNC:34496]	0.915342	0.0569283	1.34889	0.0717486	0.373411	0.561405
ENSG00000221916	C19orf73	chromosome 19 open reading frame 73 [Source:HGNC Symbol;Acc:HGNC:25534]	-0.25024	0.56318	-0.0503007	0.943424	-0.500165	0.396065
ENSG00000262874	C19orf84	chromosome 19 open reading frame 84 [Source:HGNC Symbol;Acc:HGNC:27112]	-0.146552	0.760572	-0.208424	0.738321	-0.069212	0.940454
ENSG00000197223	C1D	C1D nuclear receptor corepressor [Source:HGNC Symbol;Acc:HGNC:29911]	0.124354	0.672797	0.305083	0.151877	-0.101558	0.883036
ENSG00000106392	C1GALT1	core 1 synthase, glycoprotein-N-acetylgalactosamine 3-beta-galactosyltransferase 1 [Source:HGNC Symbol;Acc:HGNC:24337]	0.414057	0.0607878	0.591653	0.0784906	0.192063	0.548378
ENSG00000171155	C1GALT1C1	C1GALT1 specific chaperone 1 [Source:HGNC Symbol;Acc:HGNC:24338]	-0.459549	0.191075	-0.0574801	0.724397	-0.962135	0.239081
ENSG00000180999	C1orf105	chromosome 1 open reading frame 105 [Source:HGNC Symbol;Acc:HGNC:29591]	0.754939	0.224639	1.55176	0.0768023	-0.241088	0.786787
ENSG00000116922	C1orf109	chromosome 1 open reading frame 109 [Source:HGNC Symbol;Acc:HGNC:26039]	-0.00619338	0.970735	0.152201	0.313911	-0.204187	0.578371
ENSG00000000460	C1orf112	chromosome 1 open reading frame 112 [Source:HGNC Symbol;Acc:HGNC:25565]	-0.346919	0.246819	-0.36991	0.380844	-0.31818	0.551635
ENSG00000162817	C1orf115	chromosome 1 open reading frame 115 [Source:HGNC Symbol;Acc:HGNC:25873]	-0.853053	0.0342724	-0.460818	0.292641	-1.34335	0.0870454
ENSG00000197982	C1orf122	chromosome 1 open reading frame 122 [Source:HGNC Symbol;Acc:HGNC:24789]	0.0839242	0.726165	0.440602	0.190878	-0.361923	0.267562
ENSG00000162384	C1orf123	chromosome 1 open reading frame 123 [Source:HGNC Symbol;Acc:HGNC:26059]	0.0420959	0.61286	0.011865	0.926803	0.0798846	0.533586
ENSG00000175262	C1orf127	chromosome 1 open reading frame 127 [Source:HGNC Symbol;Acc:HGNC:26730]	-0.895503	0.154529	-1.19949	0.136988	-0.515517	0.66541
ENSG00000143633	C1orf131	chromosome 1 open reading frame 131 [Source:HGNC Symbol;Acc:HGNC:25332]	0.086865	0.565469	0.0437618	0.45147	0.140744	0.711391
ENSG00000203963	C1orf141	chromosome 1 open reading frame 141 [Source:HGNC Symbol;Acc:HGNC:32044]	0.591436	0.290866	0.199401	0.780326	1.08148	0.300923
ENSG00000203910	C1orf146	chromosome 1 open reading frame 146 [Source:HGNC Symbol;Acc:HGNC:24032]	1.09326	0.0495692	0.69582	0.406472	1.59005	0.051231
ENSG00000157330	C1orf158	chromosome 1 open reading frame 158 [Source:HGNC Symbol;Acc:HGNC:28567]	1.35204	0.0491692	0.745096	0.40162	2.11072	0.0784753
ENSG00000131591	C1orf159	chromosome 1 open reading frame 159 [Source:HGNC Symbol;Acc:HGNC:26062]	0.35071	0.647069	1.53814	0.161476	-1.13358	0.239581
ENSG00000143110	C1orf162	chromosome 1 open reading frame 162 [Source:HGNC Symbol;Acc:HGNC:28344]	1.24618	0.0187194	0.536146	0.0454693	2.13371	0.0633321
ENSG00000215910	C1orf167	chromosome 1 open reading frame 167 [Source:HGNC Symbol;Acc:HGNC:25262]	0.840645	0.134187	0.386834	0.375586	1.40791	0.268917
ENSG00000198912	C1orf174	chromosome 1 open reading frame 174 [Source:HGNC Symbol;Acc:HGNC:27915]	-0.213528	0.0301786	-0.303712	0.0867545	-0.100799	0.098336
ENSG00000204006	C1orf185	chromosome 1 open reading frame 185 [Source:HGNC Symbol;Acc:HGNC:28096]	0.391402	0.237836	0.154703	0.373901	0.687275	0.391002
ENSG00000163263	C1orf189	chromosome 1 open reading frame 189 [Source:HGNC Symbol;Acc:HGNC:32305]	0.593541	0.180757	0.0650214	0.8695	1.25419	0.171579
ENSG00000179902	C1orf194	chromosome 1 open reading frame 194 [Source:HGNC Symbol;Acc:HGNC:32331]	-0.0379185	0.910473	0.482328	0.112763	-0.688226	0.292749
ENSG00000119280	C1orf198	chromosome 1 open reading frame 198 [Source:HGNC Symbol;Acc:HGNC:25900]	0.605351	0.0304599	0.885981	0.064353	0.254565	0.301667
ENSG00000116667	C1orf21	chromosome 1 open reading frame 21 [Source:HGNC Symbol;Acc:HGNC:15494]	-0.600219	0.0134329	-0.430208	0.118793	-0.812732	0.0925054
ENSG00000253313	C1orf210	chromosome 1 open reading frame 210 [Source:HGNC Symbol;Acc:HGNC:28755]	0.772478	0.0562198	0.488186	0.210607	1.12784	0.196562
ENSG00000142686	C1orf216	chromosome 1 open reading frame 216 [Source:HGNC Symbol;Acc:HGNC:26800]	0.296422	0.000538846	0.362945	0.00726996	0.21327	0.0475566
ENSG00000143793	C1orf35	chromosome 1 open reading frame 35 [Source:HGNC Symbol;Acc:HGNC:19032]	0.688217	0.0450236	1.02778	0.0150051	0.263761	0.658462
ENSG00000143612	C1orf43	chromosome 1 open reading frame 43 [Source:HGNC Symbol;Acc:HGNC:29876]	-0.383563	0.00265422	-0.283953	0.10829	-0.508075	0.00905893
ENSG00000164008	C1orf50	chromosome 1 open reading frame 50 [Source:HGNC Symbol;Acc:HGNC:28795]	0.372214	0.275719	0.477572	0.193839	0.240516	0.741146
ENSG00000162642	C1orf52	chromosome 1 open reading frame 52 [Source:HGNC Symbol;Acc:HGNC:24871]	-0.118815	0.42503	-0.0988755	0.585918	-0.143738	0.631544
ENSG00000203724	C1orf53	chromosome 1 open reading frame 53 [Source:HGNC Symbol;Acc:HGNC:30003]	-0.640986	0.324204	0.484516	0.232294	-2.04786	0.112738
ENSG00000118292	C1orf54	chromosome 1 open reading frame 54 [Source:HGNC Symbol;Acc:HGNC:26258]	-1.41576	0.0599645	-2.35754	0.068899	-0.238546	0.592414
ENSG00000143443	C1orf56	chromosome 1 open reading frame 56 [Source:HGNC Symbol;Acc:HGNC:26045]	0.0656856	0.724148	0.351097	0.159351	-0.291079	0.277561
ENSG00000198854	C1orf68	chromosome 1 open reading frame 68 [Source:HGNC Symbol;Acc:HGNC:29468]	-0.246427	0.346594	0	1	-0.554461	0.391002
ENSG00000162757	C1orf74	chromosome 1 open reading frame 74 [Source:HGNC Symbol;Acc:HGNC:26319]	-1.18336	0.0731483	-0.852801	0.214706	-1.59655	0.258153
ENSG00000162598	C1orf87	chromosome 1 open reading frame 87 [Source:HGNC Symbol;Acc:HGNC:28547]	0.904747	0.215549	0.303431	0.763804	1.65639	0.17802
ENSG00000142698	C1orf94	chromosome 1 open reading frame 94 [Source:HGNC Symbol;Acc:HGNC:28250]	0.205232	0.397537	0.256597	0.574252	0.141025	0.391002
ENSG00000173369	C1QB	complement C1q B chain [Source:HGNC Symbol;Acc:HGNC:1242]	0.183788	0.762245	-0.388442	0.679651	0.899077	0.288559
ENSG00000108561	C1QBP	complement C1q binding protein [Source:HGNC Symbol;Acc:HGNC:1243]	-0.328267	0.0636384	-0.628519	0.000170736	0.0470484	0.849178
ENSG00000159189	C1QC	complement C1q C chain [Source:HGNC Symbol;Acc:HGNC:1245]	0.296549	0.642884	0.119919	0.905996	0.517337	0.587245
ENSG00000131094	C1QL1	complement C1q like 1 [Source:HGNC Symbol;Acc:HGNC:24182]	0.137192	0.537266	0.246946	0.56611	0	1
ENSG00000144119	C1QL2	complement C1q like 2 [Source:HGNC Symbol;Acc:HGNC:24181]	0.202611	0.153562	0	1	0.455875	0.161172
ENSG00000165985	C1QL3	complement C1q like 3 [Source:HGNC Symbol;Acc:HGNC:19359]	-0.490752	0.472406	-0.82643	0.49649	-0.0711554	0.917165
ENSG00000186897	C1QL4	complement C1q like 4 [Source:HGNC Symbol;Acc:HGNC:31416]	0.195336	0.69323	-0.19572	0.814109	0.684157	0.234214
ENSG00000173918	C1QTNF1	C1q and TNF related 1 [Source:HGNC Symbol;Acc:HGNC:14324]	0.0980377	0.915268	0.406893	0.633404	-0.288031	0.889803
ENSG00000184163	C1QTNF12	C1q and TNF related 12 [Source:HGNC Symbol;Acc:HGNC:32308]	-0.759561	0.146581	-0.838373	0.305628	-0.661046	0.411767
ENSG00000082196	C1QTNF3	C1q and TNF related 3 [Source:HGNC Symbol;Acc:HGNC:14326]	-0.0154664	0.97366	0.646781	0.0140181	-0.843276	0.411592
ENSG00000273294	C1QTNF3-AMACR	C1QTNF3-AMACR readthrough (NMD candidate) [Source:HGNC Symbol;Acc:HGNC:49198]	-0.0399599	0.887927	0.113231	0.756098	-0.231448	0.667308
ENSG00000172247	C1QTNF4	C1q and TNF related 4 [Source:HGNC Symbol;Acc:HGNC:14346]	0.0874964	0.346594	0	1	0.196867	0.391002
ENSG00000133466	C1QTNF6	C1q and TNF related 6 [Source:HGNC Symbol;Acc:HGNC:14343]	0.185801	0.649101	0.116645	0.815888	0.272247	0.73924
ENSG00000163145	C1QTNF7	C1q and TNF related 7 [Source:HGNC Symbol;Acc:HGNC:14342]	1.68891	0.0343665	1.12902	0.17885	2.38878	0.150278
ENSG00000184471	C1QTNF8	C1q and TNF related 8 [Source:HGNC Symbol;Acc:HGNC:31374]	-0.0182923	0.905693	-0.19042	0.398376	0.196867	0.391002
ENSG00000205863	C1QTNF9B	C1q and TNF related 9B [Source:HGNC Symbol;Acc:HGNC:34072]	0.531192	0.118422	0.159365	0.577969	0.995975	0.170659
ENSG00000159403	C1R	complement C1r [Source:HGNC Symbol;Acc:HGNC:1246]	0.609191	0.0672825	0.912574	0.0393924	0.229961	0.68171
ENSG00000139178	C1RL	complement C1r subcomponent like [Source:HGNC Symbol;Acc:HGNC:21265]	0.723509	0.0320172	0.837712	0.0533016	0.580755	0.36441
ENSG00000182326	C1S	complement C1s [Source:HGNC Symbol;Acc:HGNC:1247]	-0.227518	0.645132	0.150849	0.772749	-0.700476	0.496847
ENSG00000149609	C20orf144	chromosome 20 open reading frame 144 [Source:HGNC Symbol;Acc:HGNC:16137]	-0.21007	0.462892	-0.169519	0.689085	-0.260759	0.587501
ENSG00000125975	C20orf173	chromosome 20 open reading frame 173 [Source:HGNC Symbol;Acc:HGNC:16166]	0.0953106	0.409551	-0.021702	0.373901	0.241576	0.391002
ENSG00000088854	C20orf194	chromosome 20 open reading frame 194 [Source:HGNC Symbol;Acc:HGNC:17721]	1.07399	9.87978e-05	0.948476	0.00513499	1.23087	0.0197203
ENSG00000215595	C20orf202	chromosome 20 open reading frame 202 [Source:HGNC Symbol;Acc:HGNC:37254]	-0.0344585	0.869493	0.0382303	0.867909	-0.12532	0.777907
ENSG00000198547	C20orf203	chromosome 20 open reading frame 203 [Source:HGNC Symbol;Acc:HGNC:26592]	1.98393	0.017702	1.32034	0.191597	2.81342	0.0728598
ENSG00000196421	C20orf204	chromosome 20 open reading frame 204 [Source:HGNC Symbol;Acc:HGNC:27655]	0.667339	0.0921784	0.63828	0.300958	0.703663	0.252329
ENSG00000101220	C20orf27	chromosome 20 open reading frame 27 [Source:HGNC Symbol;Acc:HGNC:15873]	-0.201855	0.464646	-0.441988	0.270053	0.0983123	0.822556
ENSG00000124237	C20orf85	chromosome 20 open reading frame 85 [Source:HGNC Symbol;Acc:HGNC:16216]	-0.00462177	0.963366	0	1	-0.010399	0.96801
ENSG00000196476	C20orf96	chromosome 20 open reading frame 96 [Source:HGNC Symbol;Acc:HGNC:16227]	0.256105	0.23917	-0.0251506	0.857702	0.607675	0.203183
ENSG00000160298	C21orf58	chromosome 21 open reading frame 58 [Source:HGNC Symbol;Acc:HGNC:1300]	-0.466035	0.575193	0.404424	0.603901	-1.55411	0.375992
ENSG00000205929	C21orf62	chromosome 21 open reading frame 62 [Source:HGNC Symbol;Acc:HGNC:1305]	-0.0602412	0.346594	-0.108434	0.373901	0	1
ENSG00000154642	C21orf91	chromosome 21 open reading frame 91 [Source:HGNC Symbol;Acc:HGNC:16459]	-0.0755816	0.773808	-0.00849254	0.975382	-0.159443	0.779821
ENSG00000169314	C22orf15	chromosome 22 open reading frame 15 [Source:HGNC Symbol;Acc:HGNC:15558]	0.0186315	0.964785	0.341441	0.656681	-0.384881	0.216323
ENSG00000128346	C22orf23	chromosome 22 open reading frame 23 [Source:HGNC Symbol;Acc:HGNC:18589]	0.651801	0.0679089	0.351483	0.462565	1.0272	0.0915627
ENSG00000100249	C22orf31	chromosome 22 open reading frame 31 [Source:HGNC Symbol;Acc:HGNC:26931]	0.820692	0.172731	0.749503	0.263563	0.909679	0.47445
ENSG00000242259	C22orf39	chromosome 22 open reading frame 39 [Source:HGNC Symbol;Acc:HGNC:27012]	0.842513	0.00257539	0.855318	0.0514832	0.826507	0.0500359
ENSG00000205856	C22orf42	chromosome 22 open reading frame 42 [Source:HGNC Symbol;Acc:HGNC:27160]	0.173449	0.616755	-0.116473	0.373901	0.535852	0.527247
ENSG00000184208	C22orf46	chromosome 22 open reading frame 46 [Source:HGNC Symbol;Acc:HGNC:26294]	-0.15924	0.31716	-0.372677	0.129561	0.107556	0.560415
ENSG00000157617	C2CD2	C2 calcium dependent domain containing 2 [Source:HGNC Symbol;Acc:HGNC:1266]	0.0802375	0.849618	0.595508	0.0889215	-0.563851	0.531758
ENSG00000172375	C2CD2L	C2CD2 like [Source:HGNC Symbol;Acc:HGNC:29000]	0.417393	0.324681	0.470927	0.116726	0.350476	0.729719
ENSG00000168014	C2CD3	C2 calcium dependent domain containing 3 [Source:HGNC Symbol;Acc:HGNC:24564]	0.45999	0.185103	0.799043	0.0808322	0.0361737	0.951411
ENSG00000198535	C2CD4A	C2 calcium dependent domain containing 4A [Source:HGNC Symbol;Acc:HGNC:33627]	0.237923	0.229124	0.428262	0.246741	0	1
ENSG00000205502	C2CD4B	C2 calcium dependent domain containing 4B [Source:HGNC Symbol;Acc:HGNC:33628]	-0.0836831	0.628304	-0.263449	0.373901	0.141025	0.391002
ENSG00000225556	C2CD4D	C2 calcium dependent domain containing 4D [Source:HGNC Symbol;Acc:HGNC:37210]	-0.200749	0.624337	-0.401285	0.56367	0.0499211	0.921193
ENSG00000111731	C2CD5	C2 calcium dependent domain containing 5 [Source:HGNC Symbol;Acc:HGNC:29062]	0.654829	0.000498121	0.700399	0.0121378	0.597867	0.0517874
ENSG00000155754	C2CD6	C2 calcium dependent domain containing 6 [Source:HGNC Symbol;Acc:HGNC:14438]	-0.0520691	0.856311	-0.270105	0.534237	0.220475	0.616792
ENSG00000273045	C2orf15	chromosome 2 open reading frame 15 [Source:HGNC Symbol;Acc:HGNC:28436]	0.60662	0.217016	0.872334	0.065163	0.274477	0.797977
ENSG00000115998	C2orf42	chromosome 2 open reading frame 42 [Source:HGNC Symbol;Acc:HGNC:26056]	-0.159383	0.463283	-0.188388	0.599368	-0.123127	0.68124
ENSG00000135974	C2orf49	chromosome 2 open reading frame 49 [Source:HGNC Symbol;Acc:HGNC:28772]	-0.552303	0.0801633	-0.118205	0.522375	-1.09493	0.107656
ENSG00000150873	C2orf50	chromosome 2 open reading frame 50 [Source:HGNC Symbol;Acc:HGNC:26324]	0.327979	0.560117	-0.20312	0.763561	0.991854	0.353201
ENSG00000187944	C2orf66	chromosome 2 open reading frame 66 [Source:HGNC Symbol;Acc:HGNC:33809]	-0.914967	0.224229	-0.103453	0.925772	-1.92936	0.0660284
ENSG00000168887	C2orf68	chromosome 2 open reading frame 68 [Source:HGNC Symbol;Acc:HGNC:34353]	0.399449	0.0747591	0.47124	0.011789	0.30971	0.542361
ENSG00000178074	C2orf69	chromosome 2 open reading frame 69 [Source:HGNC Symbol;Acc:HGNC:26799]	0.412314	0.0549211	0.607543	0.0348775	0.168277	0.637986
ENSG00000173557	C2orf70	chromosome 2 open reading frame 70 [Source:HGNC Symbol;Acc:HGNC:27938]	0.048617	0.938622	0.739453	0.263993	-0.814928	0.520086
ENSG00000204128	C2orf72	chromosome 2 open reading frame 72 [Source:HGNC Symbol;Acc:HGNC:27418]	0.934559	0.360237	2.53876	0.0872453	-1.07069	0.370375
ENSG00000237651	C2orf74	chromosome 2 open reading frame 74 [Source:HGNC Symbol;Acc:HGNC:34439]	0.170611	0.471365	0.242512	0.43381	0.0807354	0.857696
ENSG00000186132	C2orf76	chromosome 2 open reading frame 76 [Source:HGNC Symbol;Acc:HGNC:27017]	0.0839287	0.79752	0.441937	0.0874539	-0.363582	0.612479
ENSG00000187833	C2orf78	chromosome 2 open reading frame 78 [Source:HGNC Symbol;Acc:HGNC:34349]	1.47957	0.0663589	0.803744	0.242311	2.32435	0.191102
ENSG00000188674	C2orf80	chromosome 2 open reading frame 80 [Source:HGNC Symbol;Acc:HGNC:34352]	0.0356739	0.929946	0.138393	0.674086	-0.0927246	0.922125
ENSG00000042304	C2orf83	chromosome 2 open reading frame 83 [Source:HGNC Symbol;Acc:HGNC:25344]	0.704627	0.149927	0.627623	0.373901	0.800882	0.344767
ENSG00000187699	C2orf88	chromosome 2 open reading frame 88 [Source:HGNC Symbol;Acc:HGNC:28191]	0.45893	0.32766	0.406981	0.411776	0.523866	0.605739
ENSG00000205086	C2orf91	chromosome 2 open reading frame 91 [Source:HGNC Symbol;Acc:HGNC:42966]	0.283755	0.652243	0.204165	0.817161	0.383243	0.734395
ENSG00000171860	C3AR1	complement C3a receptor 1 [Source:HGNC Symbol;Acc:HGNC:1319]	0.0188797	0.9809	0.349477	0.722941	-0.394367	0.798326
ENSG00000114405	C3orf14	chromosome 3 open reading frame 14 [Source:HGNC Symbol;Acc:HGNC:25024]	-0.386098	0.5963	0.549492	0.0934487	-1.55559	0.353182
ENSG00000088543	C3orf18	chromosome 3 open reading frame 18 [Source:HGNC Symbol;Acc:HGNC:24837]	-1.11038	0.1934	-0.321625	0.710796	-2.09632	0.234756
ENSG00000180697	C3orf22	chromosome 3 open reading frame 22 [Source:HGNC Symbol;Acc:HGNC:28534]	-0.238984	0.181087	-0.263449	0.373901	-0.208403	0.391002
ENSG00000163424	C3orf30	chromosome 3 open reading frame 30 [Source:HGNC Symbol;Acc:HGNC:26553]	-0.0739505	0.811131	0.205379	0.64586	-0.423112	0.391002
ENSG00000174928	C3orf33	chromosome 3 open reading frame 33 [Source:HGNC Symbol;Acc:HGNC:26434]	-0.808269	0.332765	0.59242	0.349827	-2.55913	0.112839
ENSG00000179021	C3orf38	chromosome 3 open reading frame 38 [Source:HGNC Symbol;Acc:HGNC:28384]	-0.484179	0.181588	-0.0541385	0.7505	-1.02173	0.221768
ENSG00000163632	C3orf49	chromosome 3 open reading frame 49 [Source:HGNC Symbol;Acc:HGNC:25190]	1.61251	0.0283904	2.12374	0.0552658	0.973475	0.379729
ENSG00000188315	C3orf62	chromosome 3 open reading frame 62 [Source:HGNC Symbol;Acc:HGNC:24771]	1.08909	0.015845	0.700699	0.0994757	1.57458	0.0993278
ENSG00000163689	C3orf67	chromosome 3 open reading frame 67 [Source:HGNC Symbol;Acc:HGNC:24763]	0.148962	0.862466	-0.804593	0.531793	1.34091	0.272139
ENSG00000187068	C3orf70	chromosome 3 open reading frame 70 [Source:HGNC Symbol;Acc:HGNC:33731]	1.44543	0.000275717	1.27713	0.0069765	1.65581	0.0344452
ENSG00000180044	C3orf80	chromosome 3 open reading frame 80 [Source:HGNC Symbol;Acc:HGNC:40048]	-0.195863	0.655419	-0.14559	0.86312	-0.258704	0.190824
ENSG00000236980	C3orf84	chromosome 3 open reading frame 84 [Source:HGNC Symbol;Acc:HGNC:44666]	0.688802	0.232526	0	1	1.5498	0.261463
ENSG00000241224	C3orf85	chromosome 3 open reading frame 85 [Source:HGNC Symbol;Acc:HGNC:53432]	0.0584605	0.922119	-0.425772	0.616008	0.663751	0.504311
ENSG00000123843	C4BPB	complement component 4 binding protein beta [Source:HGNC Symbol;Acc:HGNC:1328]	0.457274	0.351265	-0.152951	0.634024	1.22006	0.262075
ENSG00000138813	C4orf17	chromosome 4 open reading frame 17 [Source:HGNC Symbol;Acc:HGNC:25274]	0.719333	0.176471	0.473679	0.328439	1.0264	0.391002
ENSG00000154274	C4orf19	chromosome 4 open reading frame 19 [Source:HGNC Symbol;Acc:HGNC:25618]	1.70013	0.0093474	0.697492	0.0917936	2.95343	0.0179592
ENSG00000164096	C4orf3	chromosome 4 open reading frame 3 [Source:HGNC Symbol;Acc:HGNC:19225]	0.0309466	0.862708	0.174363	0.492191	-0.148324	0.619039
ENSG00000151470	C4orf33	chromosome 4 open reading frame 33 [Source:HGNC Symbol;Acc:HGNC:27025]	-0.225554	0.396535	0.148551	0.452889	-0.693186	0.215305
ENSG00000163633	C4orf36	chromosome 4 open reading frame 36 [Source:HGNC Symbol;Acc:HGNC:28386]	0.938975	0.00245818	0.886749	0.0250467	1.00426	0.0929285
ENSG00000164123	C4orf45	chromosome 4 open reading frame 45 [Source:HGNC Symbol;Acc:HGNC:26342]	-0.648563	0.392022	-0.645602	0.336543	-0.652264	0.707638
ENSG00000205208	C4orf46	chromosome 4 open reading frame 46 [Source:HGNC Symbol;Acc:HGNC:27320]	-0.493879	0.0341633	-0.460898	0.0699027	-0.535104	0.27974
ENSG00000205129	C4orf47	chromosome 4 open reading frame 47 [Source:HGNC Symbol;Acc:HGNC:34346]	0.855308	0.0472712	0.649774	0.0935925	1.11223	0.250868
ENSG00000243449	C4orf48	chromosome 4 open reading frame 48 [Source:HGNC Symbol;Acc:HGNC:34437]	0.00176546	0.996781	-0.401823	0.521025	0.506251	0.472537
ENSG00000181215	C4orf50	chromosome 4 open reading frame 50 [Source:HGNC Symbol;Acc:HGNC:33766]	0.247217	0.476384	0.215375	0.738374	0.28702	0.301365
ENSG00000237136	C4orf51	chromosome 4 open reading frame 51 [Source:HGNC Symbol;Acc:HGNC:37264]	0.397344	0.341572	0.155846	0.680521	0.699217	0.454513
ENSG00000248713	C4orf54	chromosome 4 open reading frame 54 [Source:HGNC Symbol;Acc:HGNC:27741]	-0.940553	0.0963673	-1.00485	0.114895	-0.860179	0.467647
ENSG00000106804	C5	complement C5 [Source:HGNC Symbol;Acc:HGNC:1331]	0.999818	0.379765	-0.374475	0.839331	2.71768	0.00738289
ENSG00000197405	C5AR1	complement C5a receptor 1 [Source:HGNC Symbol;Acc:HGNC:1338]	1.06243	0.0722589	0.521029	0.319118	1.73918	0.173341
ENSG00000113583	C5orf15	chromosome 5 open reading frame 15 [Source:HGNC Symbol;Acc:HGNC:20656]	0.0703154	0.717443	0.360396	0.0658501	-0.292286	0.419019
ENSG00000082213	C5orf22	chromosome 5 open reading frame 22 [Source:HGNC Symbol;Acc:HGNC:25639]	0.168382	0.390093	0.45347	0.0859483	-0.187979	0.508893
ENSG00000181904	C5orf24	chromosome 5 open reading frame 24 [Source:HGNC Symbol;Acc:HGNC:26746]	0.47419	0.00702532	0.469035	0.0423573	0.480634	0.14895
ENSG00000181751	C5orf30	chromosome 5 open reading frame 30 [Source:HGNC Symbol;Acc:HGNC:25052]	0.50914	0.225625	1.0621	0.123125	-0.182055	0.636435
ENSG00000172244	C5orf34	chromosome 5 open reading frame 34 [Source:HGNC Symbol;Acc:HGNC:24738]	-0.532237	0.241774	-0.770073	0.217665	-0.234942	0.77175
ENSG00000186493	C5orf38	chromosome 5 open reading frame 38 [Source:HGNC Symbol;Acc:HGNC:24226]	-0.0659208	0.525915	0.090387	0.373901	-0.261306	0.181817
ENSG00000178776	C5orf46	chromosome 5 open reading frame 46 [Source:HGNC Symbol;Acc:HGNC:33768]	1.20262	0.0205842	0.909774	0.193429	1.56868	0.0896742
ENSG00000185056	C5orf47	chromosome 5 open reading frame 47 [Source:HGNC Symbol;Acc:HGNC:27026]	-0.938965	0.0589542	-0.568206	0.327631	-1.40241	0.149753
ENSG00000215217	C5orf49	chromosome 5 open reading frame 49 [Source:HGNC Symbol;Acc:HGNC:27028]	0.682579	0.151404	1.40524	0.0358922	-0.220741	0.705288
ENSG00000205765	C5orf51	chromosome 5 open reading frame 51 [Source:HGNC Symbol;Acc:HGNC:27750]	0.152768	0.478936	0.524671	0.0606343	-0.312109	0.278419
ENSG00000187658	C5orf52	chromosome 5 open reading frame 52 [Source:HGNC Symbol;Acc:HGNC:35121]	0.763089	0.0902963	0.755069	0.270433	0.773115	0.28794
ENSG00000234511	C5orf58	chromosome 5 open reading frame 58 [Source:HGNC Symbol;Acc:HGNC:37272]	0.283101	0.615885	0.54365	0.190201	-0.042584	0.974477
ENSG00000204661	C5orf60	chromosome 5 open reading frame 60 [Source:HGNC Symbol;Acc:HGNC:27753]	0.622345	0.262998	0.25326	0.711169	1.0837	0.312249
ENSG00000164241	C5orf63	chromosome 5 open reading frame 63 [Source:HGNC Symbol;Acc:HGNC:40051]	0.403291	0.0405451	0.413101	0.097182	0.391029	0.309498
ENSG00000225940	C5orf67	chromosome 5 open reading frame 67 [Source:HGNC Symbol;Acc:HGNC:51252]	0.475414	0.18759	0.547773	0.373901	0.384965	0.391002
ENSG00000196821	C6orf106	chromosome 6 open reading frame 106 [Source:HGNC Symbol;Acc:HGNC:21215]	-0.398968	0.0217305	-0.381865	0.0849645	-0.420347	0.213029
ENSG00000112539	C6orf118	chromosome 6 open reading frame 118 [Source:HGNC Symbol;Acc:HGNC:21233]	0.889921	0.059259	0.478825	0.373901	1.40379	0.125693
ENSG00000185127	C6orf120	chromosome 6 open reading frame 120 [Source:HGNC Symbol;Acc:HGNC:21247]	0.238571	0.122361	0.186352	0.0912475	0.303844	0.407671
ENSG00000188112	C6orf132	chromosome 6 open reading frame 132 [Source:HGNC Symbol;Acc:HGNC:21288]	0.968877	0.275587	0.667671	0.610413	1.34538	0.364025
ENSG00000204564	C6orf136	chromosome 6 open reading frame 136 [Source:HGNC Symbol;Acc:HGNC:21301]	0.0205941	0.912978	0.264821	0.373901	-0.28469	0.182982
ENSG00000203872	C6orf163	chromosome 6 open reading frame 163 [Source:HGNC Symbol;Acc:HGNC:21403]	0.606994	0.299465	1.08779	0.0613486	0.00599322	0.99611
ENSG00000185689	C6orf201	chromosome 6 open reading frame 201 [Source:HGNC Symbol;Acc:HGNC:21620]	0.336749	0.478466	0.366449	0.607179	0.299624	0.702755
ENSG00000130349	C6orf203	chromosome 6 open reading frame 203 [Source:HGNC Symbol;Acc:HGNC:17971]	0.0625095	0.454562	-0.0213556	0.876191	0.167341	0.0725988
ENSG00000189325	C6orf222	chromosome 6 open reading frame 222 [Source:HGNC Symbol;Acc:HGNC:33769]	0.897058	0.150131	0.200994	0.653713	1.76714	0.199996
ENSG00000221821	C6orf226	chromosome 6 open reading frame 226 [Source:HGNC Symbol;Acc:HGNC:34431]	-0.0704344	0.870112	0.518949	0.0968652	-0.807164	0.38152
ENSG00000204387	C6orf48	chromosome 6 open reading frame 48 [Source:HGNC Symbol;Acc:HGNC:19078]	0.014032	0.940332	0.041622	0.89612	-0.0204554	0.931517
ENSG00000137434	C6orf52	chromosome 6 open reading frame 52 [Source:HGNC Symbol;Acc:HGNC:20881]	0.222509	0.358231	0.36127	0.333281	0.0490566	0.893993
ENSG00000184530	C6orf58	chromosome 6 open reading frame 58 [Source:HGNC Symbol;Acc:HGNC:20960]	1.33636	0.0477606	1.08135	0.0586005	1.65513	0.284411
ENSG00000112308	C6orf62	chromosome 6 open reading frame 62 [Source:HGNC Symbol;Acc:HGNC:20998]	-0.181337	0.520073	0.182851	0.280651	-0.636571	0.312171
ENSG00000198663	C6orf89	chromosome 6 open reading frame 89 [Source:HGNC Symbol;Acc:HGNC:21114]	0.329074	0.0500971	0.553603	0.0453281	0.048413	0.701578
ENSG00000136197	C7orf25	chromosome 7 open reading frame 25 [Source:HGNC Symbol;Acc:HGNC:21703]	0.547979	0.0952308	0.762628	0.218695	0.279668	0.0230276
ENSG00000146576	C7orf26	chromosome 7 open reading frame 26 [Source:HGNC Symbol;Acc:HGNC:21702]	0.731848	0.00262724	0.64672	0.0615323	0.838257	0.0437772
ENSG00000153790	C7orf31	chromosome 7 open reading frame 31 [Source:HGNC Symbol;Acc:HGNC:21722]	1.29895	0.0028514	1.09779	0.107129	1.55039	0.00755555
ENSG00000170279	C7orf33	chromosome 7 open reading frame 33 [Source:HGNC Symbol;Acc:HGNC:21724]	0.305456	0.346594	0	1	0.687275	0.391002
ENSG00000146826	C7orf43	chromosome 7 open reading frame 43 [Source:HGNC Symbol;Acc:HGNC:25604]	0.425513	0.237072	-0.139757	0.594286	1.1321	0.116638
ENSG00000146540	C7orf50	chromosome 7 open reading frame 50 [Source:HGNC Symbol;Acc:HGNC:22421]	-0.0695708	0.839557	0.377359	0.385624	-0.628232	0.278035
ENSG00000164746	C7orf57	chromosome 7 open reading frame 57 [Source:HGNC Symbol;Acc:HGNC:22247]	-0.00306606	0.995542	0.242639	0.617661	-0.310197	0.803561
ENSG00000185955	C7orf61	chromosome 7 open reading frame 61 [Source:HGNC Symbol;Acc:HGNC:22135]	0.183576	0.762778	0.0805604	0.897052	0.312345	0.814783
ENSG00000275356	C7orf77	chromosome 7 open reading frame 77 [Source:HGNC Symbol;Acc:HGNC:51256]	0.70349	0.244602	0.237772	0.673311	1.28564	0.328996
ENSG00000157131	C8A	complement C8 alpha chain [Source:HGNC Symbol;Acc:HGNC:1352]	0.777256	0.265111	0.1246	0.822631	1.59308	0.305866
ENSG00000021852	C8B	complement C8 beta chain [Source:HGNC Symbol;Acc:HGNC:1353]	0.323597	0.510594	-0.116473	0.373901	0.873685	0.469792
ENSG00000182307	C8orf33	chromosome 8 open reading frame 33 [Source:HGNC Symbol;Acc:HGNC:26104]	-0.469606	0.0515045	-0.0615369	0.573362	-0.979692	0.0405537
ENSG00000165084	C8orf34	chromosome 8 open reading frame 34 [Source:HGNC Symbol;Acc:HGNC:30905]	1.10445	0.26113	0.406509	0.751756	1.97688	0.270422
ENSG00000156172	C8orf37	chromosome 8 open reading frame 37 [Source:HGNC Symbol;Acc:HGNC:27232]	0.437565	0.351568	1.2517	0.0537762	-0.5801	0.281471
[truncated: 15,125 more rows]

## Sheet: E2F target genes
ensembl_gene_id	external_gene_name	description	All_logFC	All_Pval	Class1_logFC	Class1_Pval	Class2_logFC	Class2_Pval
ENSG00000244734	HBB	hemoglobin subunit beta [Source:HGNC Symbol;Acc:HGNC:4827]	1.03706	0.0255939	0.522438	0.161084	1.97957	0.0616764
ENSG00000223609	HBD	hemoglobin subunit delta [Source:HGNC Symbol;Acc:HGNC:4829]	1.02932	0.00570085	0.60344	0.0470796	1.32933	0.0323172
ENSG00000213658	LAT	linker for activation of T cells [Source:HGNC Symbol;Acc:HGNC:18874]	0.889264	0.105524	-0.0823546	0.462107	2.42261	0.0349759
ENSG00000100368	CSF2RB	colony stimulating factor 2 receptor beta common subunit [Source:HGNC Symbol;Acc:HGNC:2436]	0.79837	0.0545384	0.421927	0.201885	0.513286	0.113659
ENSG00000116678	LEPR	leptin receptor [Source:HGNC Symbol;Acc:HGNC:6554]	0.712067	0.104071	0.335447	0.370255	1.20214	4.97023e-05
ENSG00000128951	DUT	deoxyuridine triphosphatase [Source:HGNC Symbol;Acc:HGNC:3078]	0.702562	0.00422328	0.50691	0.0727446	0.942009	0.0215663
ENSG00000163751	CPA3	carboxypeptidase A3 [Source:HGNC Symbol;Acc:HGNC:2298]	0.588261	0.0745998	0.630189	0.0891838	0.714469	0.263624
ENSG00000100479	POLE2	DNA polymerase epsilon 2, accessory subunit [Source:HGNC Symbol;Acc:HGNC:9178]	0.469682	0.079323	0.154151	0.337036	1.36228	0.094759
ENSG00000136982	DSCC1	DNA replication and sister chromatid cohesion 1 [Source:HGNC Symbol;Acc:HGNC:24453]	0.364518	0.200981	0.405418	0.227406	0.503792	0.358152
ENSG00000125450	NUP85	nucleoporin 85 [Source:HGNC Symbol;Acc:HGNC:8734]	0.268137	0.0527699	0.288745	0.116864	0.476714	0.194976
ENSG00000100453	GZMB	granzyme B [Source:HGNC Symbol;Acc:HGNC:4709]	0.215009	0.304862	0.25959	0.269925	-0.615981	0.432031
ENSG00000186652	PRG2	proteoglycan 2, pro eosinophil major basic protein [Source:HGNC Symbol;Acc:HGNC:9362]	0.200702	0.225565	0.168003	0.361638	0.322102	0.195501
ENSG00000107789	MINPP1	multiple inositol-polyphosphate phosphatase 1 [Source:HGNC Symbol;Acc:HGNC:7102]	0.0759492	0.422611	0.81819	0.00792989	-1.1755	0.098458
ENSG00000136824	SMC2	structural maintenance of chromosomes 2 [Source:HGNC Symbol;Acc:HGNC:14011]	0.0484631	0.380164	-0.144372	0.199598	0.448662	0.17314
ENSG00000176890	TYMS	thymidylate synthetase [Source:HGNC Symbol;Acc:HGNC:12441]	0.0478323	0.441189	-0.598588	0.0688324	0.918329	0.00534138
ENSG00000101935	AMMECR1	Alport syndrome, mental retardation, midface hypoplasia and elliptocytosis chromosomal region gene 1 [Source:HGNC Symbol;Acc:HGNC:467]	0.0265721	0.457841	0.235008	0.148306	-0.666388	0.335891
ENSG00000105173	CCNE1	cyclin E1 [Source:HGNC Symbol;Acc:HGNC:1589]	0.0211889	0.484429	0.226705	0.206852	-0.263434	0.430243
ENSG00000103187	COTL1	coactosin like F-actin binding protein 1 [Source:HGNC Symbol;Acc:HGNC:18304]	0.0118967	0.48554	-0.106997	0.425364	-0.112874	0.337338
ENSG00000168061	SAC3D1	SAC3 domain containing 1 [Source:HGNC Symbol;Acc:HGNC:30179]	-0.00935467	0.490751	-0.442823	0.201013	0.663194	0.222584
ENSG00000177084	POLE	DNA polymerase epsilon, catalytic subunit [Source:HGNC Symbol;Acc:HGNC:9177]	-0.0659523	0.453328	-0.493255	0.304326	0.810181	0.225283
ENSG00000111206	FOXM1	forkhead box M1 [Source:HGNC Symbol;Acc:HGNC:3818]	-0.0732833	0.443861	-0.656754	0.109888	1.30552	0.264848
ENSG00000124207	CSE1L	chromosome segregation 1 like [Source:HGNC Symbol;Acc:HGNC:2431]	-0.0973772	0.312818	0.177935	0.226485	-0.209718	0.100956
ENSG00000228716	DHFR	dihydrofolate reductase [Source:HGNC Symbol;Acc:HGNC:2861]	-0.100118	0.396366	-0.645897	0.00925557	0.791174	0.232953
ENSG00000135218	CD36	CD36 molecule [Source:HGNC Symbol;Acc:HGNC:1663]	-0.101374	0.450306	-0.619438	0.243032	-0.330487	0.373127
ENSG00000177302	TOP3A	DNA topoisomerase III alpha [Source:HGNC Symbol;Acc:HGNC:11992]	-0.12116	0.34298	-0.238122	0.327345	0.235623	0.467897
ENSG00000104147	OIP5	Opa interacting protein 5 [Source:HGNC Symbol;Acc:HGNC:20300]	-0.139605	0.374073	-0.220103	0.232683	0.921366	0.485133
ENSG00000139618	BRCA2	BRCA2, DNA repair associated [Source:HGNC Symbol;Acc:HGNC:1101]	-0.154974	0.312557	-0.347333	0.190903	0.267505	0.444305
ENSG00000095002	MSH2	mutS homolog 2 [Source:HGNC Symbol;Acc:HGNC:7325]	-0.161924	0.274408	0.210783	0.133957	-0.51746	0.139405
ENSG00000138092	CENPO	centromere protein O [Source:HGNC Symbol;Acc:HGNC:28152]	-0.188253	0.270028	-0.178024	0.345423	0.143119	0.351742
ENSG00000100749	VRK1	VRK serine/threonine kinase 1 [Source:HGNC Symbol;Acc:HGNC:12718]	-0.20759	0.162766	-0.365334	0.115541	0.281284	0.487941
ENSG00000108179	PPIF	peptidylprolyl isomerase F [Source:HGNC Symbol;Acc:HGNC:9259]	-0.243774	0.0779565	-0.480013	0.0446274	-0.0669045	0.355718
ENSG00000133119	RFC3	replication factor C subunit 3 [Source:HGNC Symbol;Acc:HGNC:9971]	-0.268316	0.214482	-0.298671	0.252702	0.0436526	0.360201
ENSG00000047597	XK	X-linked Kx blood group [Source:HGNC Symbol;Acc:HGNC:12811]	-0.340488	0.268624	-0.274465	0.374203	0.322102	0.312462
ENSG00000078668	VDAC3	voltage dependent anion channel 3 [Source:HGNC Symbol;Acc:HGNC:12674]	-0.346461	0.0329678	-0.181106	0.20647	-0.704564	0.061765
ENSG00000145386	CCNA2	cyclin A2 [Source:HGNC Symbol;Acc:HGNC:1578]	-0.363645	0.166991	-0.382529	0.267513	-0.230953	0.26028
ENSG00000274290	HIST1H2BE	histone cluster 1 H2B family member e [Source:HGNC Symbol;Acc:HGNC:4753]	-0.385135	0.205279	-0.778319	0.0358795	-0.445631	0.458097
ENSG00000166508	MCM7	minichromosome maintenance complex component 7 [Source:HGNC Symbol;Acc:HGNC:6950]	-0.402281	0.185523	-0.897584	0.0125392	0.759809	0.408697
ENSG00000161981	SNRNP25	small nuclear ribonucleoprotein U11/U12 subunit 25 [Source:HGNC Symbol;Acc:HGNC:14161]	-0.418956	0.016331	-0.251085	0.0246218	-0.825393	0.0825619
ENSG00000163918	RFC4	replication factor C subunit 4 [Source:HGNC Symbol;Acc:HGNC:9972]	-0.461657	0.0497212	-0.79771	0.0333246	0.162979	0.450084
ENSG00000104889	RNASEH2A	ribonuclease H2 subunit A [Source:HGNC Symbol;Acc:HGNC:18518]	-0.463786	0.0638192	-0.738997	0.0595339	0.114932	0.386169
ENSG00000167325	RRM1	ribonucleotide reductase catalytic subunit M1 [Source:HGNC Symbol;Acc:HGNC:10451]	-0.474857	0.0426779	-0.426094	0.191028	-0.506364	0.0319881
ENSG00000188312	CENPP	centromere protein P [Source:HGNC Symbol;Acc:HGNC:32933]	-0.478198	0.185963	-0.826433	0.160912	0.292351	0.478311
ENSG00000119969	HELLS	helicase, lymphoid specific [Source:HGNC Symbol;Acc:HGNC:4861]	-0.493269	0.00147173	-0.693877	0.00339017	-0.1548	0.0672155
ENSG00000128708	HAT1	histone acetyltransferase 1 [Source:HGNC Symbol;Acc:HGNC:4821]	-0.495222	0.0542083	-0.29445	0.201275	-0.888161	0.115409
ENSG00000278677	HIST1H2AM	histone cluster 1 H2A family member m [Source:HGNC Symbol;Acc:HGNC:4735]	-0.505494	0.083102	-0.72905	0.056542	-0.239417	0.371845
ENSG00000111602	TIMELESS	timeless circadian regulator [Source:HGNC Symbol;Acc:HGNC:11813]	-0.513626	0.0173786	-0.523347	0.111784	-0.388106	0.0251548
ENSG00000156802	ATAD2	ATPase family, AAA domain containing 2 [Source:HGNC Symbol;Acc:HGNC:30123]	-0.524631	0.037725	-0.72181	0.0707623	-0.168624	0.221739
ENSG00000173207	CKS1B	CDC28 protein kinase regulatory subunit 1B [Source:HGNC Symbol;Acc:HGNC:19083]	-0.534273	0.0510693	-0.869572	0.0567588	0.114947	0.362204
ENSG00000112118	MCM3	minichromosome maintenance complex component 3 [Source:HGNC Symbol;Acc:HGNC:6945]	-0.551179	0.00397286	-0.515353	0.0426119	-0.396505	0.0474947
ENSG00000106628	POLD2	DNA polymerase delta 2, accessory subunit [Source:HGNC Symbol;Acc:HGNC:9176]	-0.566888	0.00129131	-0.613135	0.0131065	-0.371986	0.0524783
ENSG00000103257	SLC7A5	solute carrier family 7 member 5 [Source:HGNC Symbol;Acc:HGNC:11063]	-0.567303	0.0127379	-0.511583	0.0825713	-0.87668	0.0705493
ENSG00000256269	HMBS	hydroxymethylbilane synthase [Source:HGNC Symbol;Acc:HGNC:4982]	-0.585793	0.00767312	-0.650663	0.0378259	-0.422027	0.0958718
ENSG00000164104	HMGB2	high mobility group box 2 [Source:HGNC Symbol;Acc:HGNC:5000]	-0.599497	0.0324116	-0.737465	0.103503	-0.582768	0.0796754
ENSG00000205659	LIN52	lin-52 DREAM MuvB core complex component [Source:HGNC Symbol;Acc:HGNC:19856]	-0.618707	0.0597084	-0.480759	0.128238	-0.902657	0.175908
ENSG00000132646	PCNA	proliferating cell nuclear antigen [Source:HGNC Symbol;Acc:HGNC:8729]	-0.626865	0.0142925	-0.58586	0.0495192	-0.848718	0.115807
ENSG00000196584	XRCC2	X-ray repair cross complementing 2 [Source:HGNC Symbol;Acc:HGNC:12829]	-0.632585	0.251752	-2.11818	0.080396	1.74629	0.0543904
ENSG00000184445	KNTC1	kinetochore associated 1 [Source:HGNC Symbol;Acc:HGNC:17255]	-0.634069	0.0406338	-0.890084	0.057494	-0.193068	0.274661
ENSG00000117632	STMN1	stathmin 1 [Source:HGNC Symbol;Acc:HGNC:6510]	-0.671264	0.00310075	-0.604616	0.0458431	-0.975157	0.0327439
ENSG00000274997	HIST1H2AH	histone cluster 1 H2A family member h [Source:HGNC Symbol;Acc:HGNC:13671]	-0.689252	0.177127	-0.368497	0.368881	-1.22139	0.187057
ENSG00000140525	FANCI	FA complementation group I [Source:HGNC Symbol;Acc:HGNC:25568]	-0.704781	0.0311328	-0.546026	0.189773	-0.682562	0.033085
ENSG00000137563	GGH	gamma-glutamyl hydrolase [Source:HGNC Symbol;Acc:HGNC:4248]	-0.714696	0.00693852	-0.391048	0.0504965	-1.17572	0.0331831
ENSG00000076003	MCM6	minichromosome maintenance complex component 6 [Source:HGNC Symbol;Acc:HGNC:6949]	-0.761435	0.0803701	-1.39733	0.070807	0.34211	0.461719
ENSG00000104738	MCM4	minichromosome maintenance complex component 4 [Source:HGNC Symbol;Acc:HGNC:6947]	-0.779413	0.00228756	-0.812396	0.0405733	-0.638836	0.0144137
ENSG00000073111	MCM2	minichromosome maintenance complex component 2 [Source:HGNC Symbol;Acc:HGNC:6944]	-0.807055	0.0860017	-0.229228	0.28138	-1.88841	0.128797
ENSG00000152253	SPC25	SPC25, NDC80 kinetochore complex component [Source:HGNC Symbol;Acc:HGNC:24031]	-0.813755	0.0278189	-0.767825	0.159286	-0.781659	0.0086899
ENSG00000197061	HIST1H4C	histone cluster 1 H4 family member c [Source:HGNC Symbol;Acc:HGNC:4787]	-0.815488	0.0047699	-0.663436	0.0577014	-1.29318	0.0384112
ENSG00000146918	NCAPG2	non-SMC condensin II complex subunit G2 [Source:HGNC Symbol;Acc:HGNC:21904]	-0.831234	0.0101197	-0.638073	0.0637336	-0.91654	0.0672638
ENSG00000071539	TRIP13	thyroid hormone receptor interactor 13 [Source:HGNC Symbol;Acc:HGNC:12307]	-0.841117	0.217683	-2.00866	0.0833735	1.17935	0.364853
ENSG00000167670	CHAF1A	chromatin assembly factor 1 subunit A [Source:HGNC Symbol;Acc:HGNC:1910]	-0.850616	0.147482	-1.2052	0.117544	-0.377048	0.398393
ENSG00000274267	HIST1H3B	histone cluster 1 H3 family member b [Source:HGNC Symbol;Acc:HGNC:4776]	-0.853407	0.0623028	-1.26421	0.0977859	-0.0555403	0.261024
ENSG00000138160	KIF11	kinesin family member 11 [Source:HGNC Symbol;Acc:HGNC:6388]	-0.899314	0.159704	-1.5313	0.187053	-0.0258385	0.244959
ENSG00000101945	SUV39H1	suppressor of variegation 3-9 homolog 1 [Source:HGNC Symbol;Acc:HGNC:11479]	-0.909148	0.0615563	-0.519235	0.260358	-1.50623	0.0869278
ENSG00000198056	PRIM1	DNA primase subunit 1 [Source:HGNC Symbol;Acc:HGNC:9369]	-0.909613	0.0867552	-0.192719	0.330265	-2.28001	0.116334
ENSG00000278272	HIST1H3C	histone cluster 1 H3 family member c [Source:HGNC Symbol;Acc:HGNC:4768]	-0.910915	0.0883263	-0.99573	0.17574	-0.655787	0.213583
ENSG00000154518	ATP5MC3	ATP synthase membrane subunit c locus 3 [Source:HGNC Symbol;Acc:HGNC:843]	-0.915912	6.27742e-05	-0.873686	0.00210517	-1.16877	0.0167589
ENSG00000049541	RFC2	replication factor C subunit 2 [Source:HGNC Symbol;Acc:HGNC:9970]	-0.939968	0.00562621	-0.857147	0.0206929	-1.15528	0.087556
ENSG00000101868	POLA1	DNA polymerase alpha 1, catalytic subunit [Source:HGNC Symbol;Acc:HGNC:9173]	-0.949502	0.0326755	-1.371	0.0684428	-0.451914	0.148282
ENSG00000164687	FABP5	fatty acid binding protein 5 [Source:HGNC Symbol;Acc:HGNC:3560]	-0.95212	0.004961	-0.990399	0.0264061	-1.31981	0.0870653
ENSG00000127564	PKMYT1	protein kinase, membrane associated tyrosine/threonine 1 [Source:HGNC Symbol;Acc:HGNC:29650]	-0.968273	0.00241421	-1.2056	0.0181045	-0.788278	0.0445959
ENSG00000187741	FANCA	FA complementation group A [Source:HGNC Symbol;Acc:HGNC:3582]	-0.976235	0.066068	-1.24881	0.053153	-0.679823	0.311985
ENSG00000168496	FEN1	flap structure-specific endonuclease 1 [Source:HGNC Symbol;Acc:HGNC:3650]	-0.98232	0.0042421	-1.14126	0.0433828	-0.715428	0.0113498
ENSG00000165272	AQP3	aquaporin 3 (Gill blood group) [Source:HGNC Symbol;Acc:HGNC:636]	-0.991524	0.091177	-0.421551	0.282182	-2.59547	0.141754
ENSG00000144554	FANCD2	FA complementation group D2 [Source:HGNC Symbol;Acc:HGNC:3585]	-0.99742	0.00519495	-1.31059	0.0236294	-0.355344	0.0679457
ENSG00000163808	KIF15	kinesin family member 15 [Source:HGNC Symbol;Acc:HGNC:17273]	-1.02428	0.084217	-1.17839	0.0698646	-0.608695	0.300587
ENSG00000203760	CENPW	centromere protein W [Source:HGNC Symbol;Acc:HGNC:21488]	-1.06676	0.00151799	-0.880605	0.0273412	-1.51431	0.0270093
ENSG00000118193	KIF14	kinesin family member 14 [Source:HGNC Symbol;Acc:HGNC:19181]	-1.08348	0.0535259	-0.815666	0.113048	-1.69597	0.167222
ENSG00000112312	GMNN	geminin, DNA replication inhibitor [Source:HGNC Symbol;Acc:HGNC:17493]	-1.11479	0.00567045	-0.767948	0.0243701	-1.94452	0.053194
ENSG00000138182	KIF20B	kinesin family member 20B [Source:HGNC Symbol;Acc:HGNC:7212]	-1.13805	0.022018	-1.56618	0.0633072	-0.485614	0.0673422
ENSG00000198901	PRC1	protein regulator of cytokinesis 1 [Source:HGNC Symbol;Acc:HGNC:9341]	-1.14103	0.0114852	-1.00094	0.039168	-1.34892	0.103316
ENSG00000161800	RACGAP1	Rac GTPase activating protein 1 [Source:HGNC Symbol;Acc:HGNC:9804]	-1.17287	0.0226657	-0.616984	0.135787	-1.94632	0.063241
ENSG00000100297	MCM5	minichromosome maintenance complex component 5 [Source:HGNC Symbol;Acc:HGNC:6948]	-1.19521	0.000227115	-1.10318	0.000487052	-1.32455	0.0357026
ENSG00000124575	HIST1H1D	histone cluster 1 H1 family member d [Source:HGNC Symbol;Acc:HGNC:4717]	-1.20315	0.0736731	-2.34976	0.0157312	0.0743943	0.425629
ENSG00000175305	CCNE2	cyclin E2 [Source:HGNC Symbol;Acc:HGNC:1590]	-1.20773	0.00106789	-1.53209	0.00515659	-0.786566	0.0672476
ENSG00000107833	NPM3	nucleophosmin/nucleoplasmin 3 [Source:HGNC Symbol;Acc:HGNC:7931]	-1.21915	0.00746545	-1.16439	0.0155831	-1.66735	0.11313
ENSG00000164045	CDC25A	cell division cycle 25A [Source:HGNC Symbol;Acc:HGNC:1725]	-1.22219	0.0108618	-0.764857	0.00342681	-2.1204	0.0755663
ENSG00000122952	ZWINT	ZW10 interacting kinetochore protein [Source:HGNC Symbol;Acc:HGNC:13195]	-1.29224	0.000505345	-1.13497	0.00224441	-1.70187	0.0374134
ENSG00000122966	CIT	citron rho-interacting serine/threonine kinase [Source:HGNC Symbol;Acc:HGNC:1985]	-1.29946	0.0314361	-1.30967	0.0235802	-1.05301	0.205123
ENSG00000075702	WDR62	WD repeat domain 62 [Source:HGNC Symbol;Acc:HGNC:24502]	-1.3009	0.0708476	-1.82672	0.0960352	-0.0802615	0.305794
ENSG00000183856	IQGAP3	IQ motif containing GTPase activating protein 3 [Source:HGNC Symbol;Acc:HGNC:20669]	-1.31421	0.0870321	-1.85828	0.0914587	-0.184365	0.347465
ENSG00000149554	CHEK1	checkpoint kinase 1 [Source:HGNC Symbol;Acc:HGNC:1925]	-1.3326	0.0486071	-1.6663	0.0969494	-0.949025	0.215155
ENSG00000111665	CDCA3	cell division cycle associated 3 [Source:HGNC Symbol;Acc:HGNC:14624]	-1.34611	0.0443282	-1.23369	0.0800579	-1.38293	0.186644
ENSG00000157456	CCNB2	cyclin B2 [Source:HGNC Symbol;Acc:HGNC:1580]	-1.37884	0.0184965	-1.77541	0.0180136	-0.617574	0.233901
ENSG00000197299	BLM	BLM RecQ like helicase [Source:HGNC Symbol;Acc:HGNC:1058]	-1.40279	0.0334333	-2.32209	0.0279738	-0.250974	0.379786
ENSG00000147536	GINS4	GINS complex subunit 4 [Source:HGNC Symbol;Acc:HGNC:28226]	-1.40744	0.0267204	-1.16092	0.0120599	-1.95784	0.160058
ENSG00000166851	PLK1	polo like kinase 1 [Source:HGNC Symbol;Acc:HGNC:9077]	-1.47106	0.00199015	-1.38083	0.0553187	-1.44534	0.00243377
ENSG00000186871	ERCC6L	ERCC excision repair 6 like, spindle assembly checkpoint helicase [Source:HGNC Symbol;Acc:HGNC:20794]	-1.48756	0.0204026	-1.83223	0.0842298	-0.783684	0.0334789
ENSG00000121211	MND1	meiotic nuclear divisions 1 [Source:HGNC Symbol;Acc:HGNC:24839]	-1.49372	0.0229505	-1.96744	0.00285911	-0.828106	0.283175
ENSG00000123975	CKS2	CDC28 protein kinase regulatory subunit 2 [Source:HGNC Symbol;Acc:HGNC:2000]	-1.49484	1.74639e-05	-1.79811	0.000199485	-1.02348	0.0111605
ENSG00000161888	SPC24	SPC24, NDC80 kinetochore complex component [Source:HGNC Symbol;Acc:HGNC:26913]	-1.55702	0.0476753	-1.56766	0.165405	-1.30434	0.0832862
ENSG00000117724	CENPF	centromere protein F [Source:HGNC Symbol;Acc:HGNC:1857]	-1.5957	0.00220906	-1.59635	0.0172714	-1.85788	0.0620864
ENSG00000142731	PLK4	polo like kinase 4 [Source:HGNC Symbol;Acc:HGNC:11397]	-1.63977	0.0278988	-2.35226	0.0525442	-0.342154	0.208441
ENSG00000115163	CENPA	centromere protein A [Source:HGNC Symbol;Acc:HGNC:1851]	-1.64597	0.0221496	-1.71706	0.0846095	-1.759	0.117587
ENSG00000066279	ASPM	abnormal spindle microtubule assembly [Source:HGNC Symbol;Acc:HGNC:19048]	-1.6502	0.0162352	-2.00417	0.0718856	-1.31778	0.0570566
ENSG00000196787	HIST1H2AG	histone cluster 1 H2A family member g [Source:HGNC Symbol;Acc:HGNC:4737]	-1.6537	0.0341195	-1.3405	0.133481	-2.96312	0.112529
ENSG00000186185	KIF18B	kinesin family member 18B [Source:HGNC Symbol;Acc:HGNC:27102]	-1.67247	0.0399351	-1.43204	0.172791	-2.3147	0.0798892
ENSG00000138778	CENPE	centromere protein E [Source:HGNC Symbol;Acc:HGNC:1856]	-1.67869	0.028091	-0.853924	0.0450966	-3.31752	0.0929525
ENSG00000051180	RAD51	RAD51 recombinase [Source:HGNC Symbol;Acc:HGNC:9817]	-1.68275	0.011822	-1.64987	0.041471	-2.10406	0.115764
ENSG00000123374	CDK2	cyclin dependent kinase 2 [Source:HGNC Symbol;Acc:HGNC:1771]	-1.69344	0.00114677	-1.12359	0.0139574	-2.80873	0.0159869
ENSG00000012048	BRCA1	BRCA1, DNA repair associated [Source:HGNC Symbol;Acc:HGNC:1100]	-1.69639	0.0110166	-1.46685	0.0602761	-2.20936	0.0823385
ENSG00000273983	HIST1H3G	histone cluster 1 H3 family member g [Source:HGNC Symbol;Acc:HGNC:4772]	-1.72323	0.0362023	-1.96949	0.112028	-2.00285	0.123806
ENSG00000137807	KIF23	kinesin family member 23 [Source:HGNC Symbol;Acc:HGNC:6392]	-1.78085	0.0160203	-1.20938	0.0970235	-2.96471	0.068253
ENSG00000174442	ZWILCH	zwilch kinetochore protein [Source:HGNC Symbol;Acc:HGNC:25468]	-1.81938	0.00797454	-1.27731	0.0340188	-2.9379	0.0638143
ENSG00000100162	CENPM	centromere protein M [Source:HGNC Symbol;Acc:HGNC:18352]	-1.83172	3.17741e-05	-1.83378	4.66426e-05	-1.88096	0.0246816
ENSG00000184357	HIST1H1B	histone cluster 1 H1 family member b [Source:HGNC Symbol;Acc:HGNC:4719]	-1.84257	0.00999798	-2.72326	0.0247367	-0.844889	0.0552433
ENSG00000174371	EXO1	exonuclease 1 [Source:HGNC Symbol;Acc:HGNC:3511]	-1.88114	0.031196	-2.44586	0.087525	-1.0251	0.106534
ENSG00000085840	ORC1	origin recognition complex subunit 1 [Source:HGNC Symbol;Acc:HGNC:8487]	-1.89029	0.0158978	-1.07946	0.0226795	-3.31605	0.0765927
ENSG00000138180	CEP55	centrosomal protein 55 [Source:HGNC Symbol;Acc:HGNC:1161]	-1.89176	0.0312376	-2.64655	0.0690259	-0.935876	0.160959
ENSG00000131470	PSMC3IP	PSMC3 interacting protein [Source:HGNC Symbol;Acc:HGNC:17928]	-1.89353	0.00876736	-1.8009	0.0713674	-2.15464	0.0537196
ENSG00000075218	GTSE1	G2 and S-phase expressed 1 [Source:HGNC Symbol;Acc:HGNC:13698]	-1.92091	0.0302387	-1.59921	0.16981	-2.67858	0.0465526
ENSG00000164611	PTTG1	pituitary tumor-transforming 1 [Source:HGNC Symbol;Acc:HGNC:9690]	-1.93053	3.79351e-05	-1.68694	0.00229567	-2.60256	0.00812108
ENSG00000121621	KIF18A	kinesin family member 18A [Source:HGNC Symbol;Acc:HGNC:29441]	-1.93637	0.0197449	-1.97396	0.0998165	-1.96603	0.0752637
ENSG00000171320	ESCO2	establishment of sister chromatid cohesion N-acetyltransferase 2 [Source:HGNC Symbol;Acc:HGNC:27230]	-1.9462	0.0338275	-2.13573	0.100226	-1.93485	0.147223
ENSG00000143228	NUF2	NDC80 kinetochore complex component NUF2 [Source:HGNC Symbol;Acc:HGNC:14621]	-1.97795	0.0261605	-2.67759	0.0651752	-1.24948	0.147002
ENSG00000101412	E2F1	E2F transcription factor 1 [Source:HGNC Symbol;Acc:HGNC:3113]	-1.99098	0.00990621	-3.03557	0.00284296	-0.623077	0.293304
ENSG00000165480	SKA3	spindle and kinetochore associated complex subunit 3 [Source:HGNC Symbol;Acc:HGNC:20262]	-2.02133	0.0185588	-1.80158	0.109587	-2.49718	0.0704814
ENSG00000158402	CDC25C	cell division cycle 25C [Source:HGNC Symbol;Acc:HGNC:1727]	-2.0222	0.0105982	-2.27328	0.0300878	-1.83065	0.138816
ENSG00000007968	E2F2	E2F transcription factor 2 [Source:HGNC Symbol;Acc:HGNC:3114]	-2.0361	0.0183223	-2.76527	0.0356508	-1.14676	0.200086
ENSG00000134057	CCNB1	cyclin B1 [Source:HGNC Symbol;Acc:HGNC:1579]	-2.04766	0.000288621	-1.97749	0.0219129	-2.3284	0.00148066
ENSG00000123219	CENPK	centromere protein K [Source:HGNC Symbol;Acc:HGNC:29479]	-2.05277	0.0184402	-3.19779	0.0317906	-0.584334	0.121242
ENSG00000131153	GINS2	GINS complex subunit 2 [Source:HGNC Symbol;Acc:HGNC:24575]	-2.05858	0.00280801	-2.49496	0.00885497	-1.81741	0.108496
ENSG00000166451	CENPN	centromere protein N [Source:HGNC Symbol;Acc:HGNC:30873]	-2.06514	0.00997461	-1.0904	0.0400579	-4.07545	0.0457046
ENSG00000051341	POLQ	DNA polymerase theta [Source:HGNC Symbol;Acc:HGNC:9186]	-2.11227	0.012609	-2.85482	0.0276942	-1.26419	0.174024
ENSG00000146670	CDCA5	cell division cycle associated 5 [Source:HGNC Symbol;Acc:HGNC:14626]	-2.11614	0.0227783	-2.24773	0.077584	-2.08623	0.132266
ENSG00000092853	CLSPN	claspin [Source:HGNC Symbol;Acc:HGNC:19715]	-2.14249	0.0284198	-2.97376	0.0335735	-1.45892	0.269731
ENSG00000087586	AURKA	aurora kinase A [Source:HGNC Symbol;Acc:HGNC:11393]	-2.15679	0.00506855	-2.26055	0.0608048	-2.18185	0.014565
ENSG00000134690	CDCA8	cell division cycle associated 8 [Source:HGNC Symbol;Acc:HGNC:14629]	-2.17553	0.00691816	-2.69933	0.031188	-1.47606	0.091616
ENSG00000109805	NCAPG	non-SMC condensin I complex subunit G [Source:HGNC Symbol;Acc:HGNC:24304]	-2.18535	0.00228843	-2.47946	0.0183822	-1.93769	0.0617256
ENSG00000156970	BUB1B	BUB1 mitotic checkpoint serine/threonine kinase B [Source:HGNC Symbol;Acc:HGNC:1149]	-2.19388	0.0200689	-2.07716	0.126638	-2.6313	0.0377541
ENSG00000167513	CDT1	chromatin licensing and DNA replication factor 1 [Source:HGNC Symbol;Acc:HGNC:24576]	-2.21839	0.00322868	-2.27595	0.0174685	-2.75306	0.0798957
ENSG00000101057	MYBL2	MYB proto-oncogene like 2 [Source:HGNC Symbol;Acc:HGNC:7548]	-2.22095	0.0115893	-2.47683	0.056157	-2.23163	0.0924443
ENSG00000151725	CENPU	centromere protein U [Source:HGNC Symbol;Acc:HGNC:21348]	-2.2371	0.0128003	-3.04717	0.0448399	-1.30635	0.0521633
ENSG00000112742	TTK	TTK protein kinase [Source:HGNC Symbol;Acc:HGNC:12401]	-2.25487	0.0115768	-2.12521	0.0953685	-2.48627	0.0384653
ENSG00000129173	E2F8	E2F transcription factor 8 [Source:HGNC Symbol;Acc:HGNC:24727]	-2.26281	0.00578275	-2.60911	0.0172639	-2.23273	0.124092
ENSG00000080986	NDC80	NDC80, kinetochore complex component [Source:HGNC Symbol;Acc:HGNC:16909]	-2.29511	0.00825092	-2.53951	0.0557563	-2.18537	0.0570051
ENSG00000169679	BUB1	BUB1 mitotic checkpoint serine/threonine kinase [Source:HGNC Symbol;Acc:HGNC:1148]	-2.30335	0.00652404	-2.83531	0.0442617	-1.40523	0.019819
ENSG00000142945	KIF2C	kinesin family member 2C [Source:HGNC Symbol;Acc:HGNC:6393]	-2.31275	0.00103873	-2.18323	0.0203883	-2.68561	0.0295121
ENSG00000065328	MCM10	minichromosome maintenance 10 replication initiation factor [Source:HGNC Symbol;Acc:HGNC:18043]	-2.31424	0.0204951	-3.6996	0.0307462	-0.409241	0.13894
ENSG00000275713	HIST1H2BH	histone cluster 1 H2B family member h [Source:HGNC Symbol;Acc:HGNC:4755]	-2.34508	0.0124532	-2.21926	0.0964014	-3.21509	0.0428521
ENSG00000137804	NUSAP1	nucleolar and spindle associated protein 1 [Source:HGNC Symbol;Acc:HGNC:18538]	-2.39156	0.00313938	-2.7545	0.0392496	-2.14069	0.00632459
ENSG00000278828	HIST1H3H	histone cluster 1 H3 family member h [Source:HGNC Symbol;Acc:HGNC:4775]	-2.40103	0.00643517	-2.80527	0.0385446	-2.56549	0.0706719
ENSG00000184661	CDCA2	cell division cycle associated 2 [Source:HGNC Symbol;Acc:HGNC:14623]	-2.41135	0.0220595	-2.77289	0.07294	-2.49792	0.132722
ENSG00000117650	NEK2	NIMA related kinase 2 [Source:HGNC Symbol;Acc:HGNC:7745]	-2.41447	0.0272026	-3.30756	0.0487107	-1.17856	0.224054
ENSG00000164109	MAD2L1	mitotic arrest deficient 2 like 1 [Source:HGNC Symbol;Acc:HGNC:6763]	-2.41477	0.00455491	-1.79426	0.010514	-3.85949	0.0613789
ENSG00000111247	RAD51AP1	RAD51 associated protein 1 [Source:HGNC Symbol;Acc:HGNC:16956]	-2.45374	0.0125843	-2.20141	0.0796132	-3.64119	0.0732236
ENSG00000091651	ORC6	origin recognition complex subunit 6 [Source:HGNC Symbol;Acc:HGNC:17151]	-2.48922	0.000638022	-2.3759	0.0023655	-2.97382	0.051243
ENSG00000011426	ANLN	anillin actin binding protein [Source:HGNC Symbol;Acc:HGNC:14082]	-2.51732	0.0174608	-2.24207	0.119058	-3.25846	0.0499367
ENSG00000101447	FAM83D	family with sequence similarity 83 member D [Source:HGNC Symbol;Acc:HGNC:16122]	-2.5777	0.00100528	-2.47652	0.032861	-3.07809	0.0096569
ENSG00000165304	MELK	maternal embryonic leucine zipper kinase [Source:HGNC Symbol;Acc:HGNC:16870]	-2.62934	0.00833455	-2.50726	0.0693131	-3.32097	0.052863
ENSG00000072571	HMMR	hyaluronan mediated motility receptor [Source:HGNC Symbol;Acc:HGNC:5012]	-2.65563	0.00784836	-2.57483	0.0565522	-3.24033	0.0670711
ENSG00000179750	APOBEC3B	apolipoprotein B mRNA editing enzyme catalytic subunit 3B [Source:HGNC Symbol;Acc:HGNC:17352]	-2.73819	0.00581138	-2.27968	0.0721024	-3.77186	0.0343129
ENSG00000085999	RAD54L	RAD54 like [Source:HGNC Symbol;Acc:HGNC:9826]	-2.86191	0.00319993	-2.87804	0.0395672	-3.20041	0.0386087
ENSG00000100526	CDKN3	cyclin dependent kinase inhibitor 3 [Source:HGNC Symbol;Acc:HGNC:1791]	-2.86792	0.00470761	-1.75469	0.00512474	-5.26426	0.0433313
ENSG00000178999	AURKB	aurora kinase B [Source:HGNC Symbol;Acc:HGNC:11390]	-2.91433	0.00232188	-2.77358	0.0372153	-3.55626	0.031093
ENSG00000094804	CDC6	cell division cycle 6 [Source:HGNC Symbol;Acc:HGNC:1744]	-2.95444	0.00343782	-3.29019	0.0161632	-2.84783	0.0918928
ENSG00000112984	KIF20A	kinesin family member 20A [Source:HGNC Symbol;Acc:HGNC:9787]	-2.99011	0.00398235	-2.83738	0.0643477	-3.65427	0.0146983
ENSG00000121152	NCAPH	non-SMC condensin I complex subunit H [Source:HGNC Symbol;Acc:HGNC:1112]	-3.05465	0.00425085	-3.13422	0.0333071	-3.52102	0.0652215
ENSG00000123485	HJURP	Holliday junction recognition protein [Source:HGNC Symbol;Acc:HGNC:25444]	-3.09997	0.00158308	-2.78139	0.0358081	-3.8873	0.0213135
ENSG00000105011	ASF1B	anti-silencing function 1B histone chaperone [Source:HGNC Symbol;Acc:HGNC:20996]	-3.10932	0.000867999	-3.00522	0.0305254	-3.19885	0.00890754
ENSG00000088325	TPX2	TPX2, microtubule nucleation factor [Source:HGNC Symbol;Acc:HGNC:1249]	-3.16227	0.00606056	-3.60054	0.0453021	-3.0552	0.0485084
ENSG00000171848	RRM2	ribonucleotide reductase regulatory subunit M2 [Source:HGNC Symbol;Acc:HGNC:10452]	-3.23724	0.00730851	-3.62331	0.0442505	-3.49053	0.0746137
ENSG00000126787	DLGAP5	DLG associated protein 5 [Source:HGNC Symbol;Acc:HGNC:16864]	-3.24846	0.00550153	-3.26805	0.0590337	-3.68277	0.034032
ENSG00000090889	KIF4A	kinesin family member 4A [Source:HGNC Symbol;Acc:HGNC:13339]	-3.39783	0.000147432	-3.37412	0.00426874	-4.17007	0.0222145
ENSG00000089685	BIRC5	baculoviral IAP repeat containing 5 [Source:HGNC Symbol;Acc:HGNC:593]	-3.41958	0.00203949	-3.41487	0.03224	-4.06699	0.0315374
ENSG00000143476	DTL	denticleless E3 ubiquitin protein ligase homolog [Source:HGNC Symbol;Acc:HGNC:30288]	-3.55553	0.000858634	-4.10852	0.0117112	-3.1677	0.0344997
ENSG00000148773	MKI67	marker of proliferation Ki-67 [Source:HGNC Symbol;Acc:HGNC:7107]	-3.58374	0.00219268	-3.96131	0.029113	-3.94142	0.029112
ENSG00000166803	PCLAF	PCNA clamp associated factor [Source:HGNC Symbol;Acc:HGNC:28961]	-3.61989	0.000907713	-3.86647	0.0136379	-4.21737	0.0380324
ENSG00000117399	CDC20	cell division cycle 20 [Source:HGNC Symbol;Acc:HGNC:1723]	-3.65622	0.00138074	-3.69368	0.0335488	-4.20486	0.012942
ENSG00000175063	UBE2C	ubiquitin conjugating enzyme E2 C [Source:HGNC Symbol;Acc:HGNC:15937]	-3.71894	0.001603	-3.62915	0.0342732	-4.6072	0.0203376
ENSG00000131747	TOP2A	DNA topoisomerase II alpha [Source:HGNC Symbol;Acc:HGNC:11989]	-3.72117	0.00241325	-3.6877	0.0371833	-4.59684	0.0304517
ENSG00000168078	PBK	PDZ binding kinase [Source:HGNC Symbol;Acc:HGNC:18282]	-4.02699	0.000429316	-3.9431	0.0162932	-5.07341	0.0150275
ENSG00000093009	CDC45	cell division cycle 45 [Source:HGNC Symbol;Acc:HGNC:1739]	-4.1029	0.000566504	-4.52157	0.0118593	-4.16066	0.0252148
ENSG00000167900	TK1	thymidine kinase 1 [Source:HGNC Symbol;Acc:HGNC:11830]	-4.12956	0.000569886	-4.33231	0.0162771	-4.57454	0.0177141
ENSG00000170312	CDK1	cyclin dependent kinase 1 [Source:HGNC Symbol;Acc:HGNC:1722]	-4.26878	0.00107999	-4.35916	0.0220618	-5.05603	0.0260792

## Sheet: PRC2 target genes
ensembl_gene_id	entrezgene	external_gene_name	description	All_logFC	All_Pval	Class1_logFC	Class1_Pval	Class2_logFC	Class2_Pval
ENSG00000101003	9837	GINS1	GINS complex subunit 1 [Source:HGNC Symbol;Acc:HGNC:28980]	-0.526605	0.153019	-1.29465	0.0361182	0.636269	0.262274
ENSG00000140451	80119	PIF1	PIF1 5'-to-3' DNA helicase [Source:HGNC Symbol;Acc:HGNC:26220]	-0.772014	0.113611	-1.34032	0.105597	0.166948	0.46567
ENSG00000123473	6491	STIL	STIL, centriolar assembly protein [Source:HGNC Symbol;Acc:HGNC:10879]	-0.956867	0.105107	-1.53064	0.123893	0.398759	0.380201
ENSG00000276043	29128	UHRF1	ubiquitin like with PHD and ring finger domains 1 [Source:HGNC Symbol;Acc:HGNC:12556]	-0.508374	0.238298	-1.29775	0.0374	0.609285	0.369295
ENSG00000123612	130399	ACVR1C	activin A receptor type 1C [Source:HGNC Symbol;Acc:HGNC:18123]	-0.371314	0.334461	-1.27131	0.168002	1.29289	0.269099
ENSG00000109321	374	AREG	amphiregulin [Source:HGNC Symbol;Acc:HGNC:651]	-0.338147	0.327747	-1.28356	0.0310623	0.556552	0.293823
ENSG00000137962	9411	ARHGAP29	Rho GTPase activating protein 29 [Source:HGNC Symbol;Acc:HGNC:30207]	-0.325637	0.373684	-1.35248	0.165394	0.13275	0.283887
ENSG00000072182	55515	ASIC4	acid sensing ion channel subunit family member 4 [Source:HGNC Symbol;Acc:HGNC:21263]	-2.31925	0.025652	-3.92391	0.00649403	0.583874	0.425275
ENSG00000089199	1114	CHGB	chromogranin B [Source:HGNC Symbol;Acc:HGNC:1930]	-1.37406	0.0776993	-2.65936	0.0355997	0.462869	0.41851
ENSG00000035499	55789	DEPDC1B	DEP domain containing 1B [Source:HGNC Symbol;Acc:HGNC:24902]	-2.23689	0.0182668	-3.90066	0.0111956	0.20949	0.385633
ENSG00000176490	148252	DIRAS1	DIRAS family GTPase 1 [Source:HGNC Symbol;Acc:HGNC:19127]	-0.61102	0.0400994	-1.01676	0.00630665	0.0402611	0.432102
ENSG00000130226	1804	DPP6	dipeptidyl peptidase like 6 [Source:HGNC Symbol;Acc:HGNC:3010]	-1.1162	0.0622294	-1.43255	0.0765142	0.246989	0.288908
ENSG00000225968	392617	ELFN1	extracellular leucine rich repeat and fibronectin type III domain containing 1 [Source:HGNC Symbol;Acc:HGNC:33154]	-0.469442	0.143107	-1.40005	0.00363685	0.592286	0.0408353
ENSG00000183798	90187	EMILIN3	elastin microfibril interfacer 3 [Source:HGNC Symbol;Acc:HGNC:16123]	-0.120502	0.421851	-1.12055	0.0531877	1.74133	0.131825
ENSG00000119686	55640	FLVCR2	feline leukemia virus subgroup C cellular receptor family member 2 [Source:HGNC Symbol;Acc:HGNC:20105]	-0.561563	0.227316	-1.48545	0.108409	0.377776	0.241149
ENSG00000163909	26508	HEYL	hes related family bHLH transcription factor with YRPW motif-like [Source:HGNC Symbol;Acc:HGNC:4882]	-0.781859	0.125169	-1.78463	0.051127	0.232553	0.209707
ENSG00000108924	3131	HLF	HLF, PAR bZIP transcription factor [Source:HGNC Symbol;Acc:HGNC:4977]	-0.134487	0.440606	-1.09876	0.220817	0.656903	0.173184
ENSG00000173083	10855	HPSE	heparanase [Source:HGNC Symbol;Acc:HGNC:5164]	-0.0386747	0.471255	-1.02729	0.056536	0.733768	0.0532941
ENSG00000104432	3574	IL7	interleukin 7 [Source:HGNC Symbol;Acc:HGNC:6023]	-0.134954	0.441913	-1.91261	0.0558352	2.04244	0.0204772
ENSG00000148798	9118	INA	internexin neuronal intermediate filament protein alpha [Source:HGNC Symbol;Acc:HGNC:6057]	-0.730447	0.174042	-1.77873	0.091598	0.773204	0.116715
ENSG00000137809	22801	ITGA11	integrin subunit alpha 11 [Source:HGNC Symbol;Acc:HGNC:6136]	-0.425909	0.270177	-1.00529	0.174082	0.220325	0.383916
ENSG00000133116	9365	KL	klotho [Source:HGNC Symbol;Acc:HGNC:6344]	-0.405019	0.262643	-1.59167	0.0289875	0.786859	0.0724016
ENSG00000106689	9355	LHX2	LIM homeobox 2 [Source:HGNC Symbol;Acc:HGNC:6594]	-0.347545	0.329455	-1.109	0.102274	0.695735	0.34942
ENSG00000121207	9227	LRAT	lecithin retinol acyltransferase [Source:HGNC Symbol;Acc:HGNC:6685]	0.830629	0.128441	-0.346112	0.345522	2.44945	0.0171066
ENSG00000081479	4036	LRP2	LDL receptor related protein 2 [Source:HGNC Symbol;Acc:HGNC:6694]	-0.477004	0.280836	-1.26797	0.00161	1.16604	0.394653
ENSG00000141639	5596	MAPK4	mitogen-activated protein kinase 4 [Source:HGNC Symbol;Acc:HGNC:6878]	-0.501112	0.298637	-1.13458	0.220949	0.281576	0.417792
ENSG00000168404	197259	MLKL	mixed lineage kinase domain like pseudokinase [Source:HGNC Symbol;Acc:HGNC:26617]	-0.403075	0.277103	-1.3406	0.114869	0.732506	0.107372
ENSG00000103154	54550	NECAB2	N-terminal EF-hand calcium binding protein 2 [Source:HGNC Symbol;Acc:HGNC:23746]	-0.611229	0.256492	-1.64626	0.108525	1.66505	0.317073
ENSG00000188580	154215	NKAIN2	sodium/potassium transporting ATPase interacting 2 [Source:HGNC Symbol;Acc:HGNC:16443]	-0.148713	0.437704	-1.41197	0.141739	1.90715	0.156532
ENSG00000119547	9480	ONECUT2	one cut homeobox 2 [Source:HGNC Symbol;Acc:HGNC:8139]	-0.505052	0.229474	-1.01129	0.0839012	0.324629	0.463914
ENSG00000082556	4986	OPRK1	opioid receptor kappa 1 [Source:HGNC Symbol;Acc:HGNC:8154]	-0.436434	0.268464	-1.64167	0.0565481	1.10396	0.0698507
ENSG00000164920	116039	OSR2	odd-skipped related transciption factor 2 [Source:HGNC Symbol;Acc:HGNC:15830]	-0.533962	0.249093	-1.82165	0.06602	1.32673	0.0704675
ENSG00000248383	56135	PCDHAC1	protocadherin alpha subfamily C, 1 [Source:HGNC Symbol;Acc:HGNC:8676]	-1.15869	0.10189	-2.41443	0.0242146	0.208151	0.379474
ENSG00000123360	5153	PDE1B	phosphodiesterase 1B [Source:HGNC Symbol;Acc:HGNC:8775]	-0.639093	0.168027	-1.0709	0.145214	0.598361	0.461061
ENSG00000198729	81706	PPP1R14C	protein phosphatase 1 regulatory inhibitor subunit 14C [Source:HGNC Symbol;Acc:HGNC:14952]	-0.743892	0.221146	-2.06225	0.064152	1.5968	0.257967
ENSG00000172794	326624	RAB37	RAB37, member RAS oncogene family [Source:HGNC Symbol;Acc:HGNC:30268]	-0.0763766	0.466155	-1.03819	0.131758	1.44662	0.268561
ENSG00000169750	5881	RAC3	Rac family small GTPase 3 [Source:HGNC Symbol;Acc:HGNC:9803]	-0.544445	0.256891	-1.16748	0.11155	0.169887	0.444124
ENSG00000134533	85004	RERG	RAS like estrogen regulated growth inhibitor [Source:HGNC Symbol;Acc:HGNC:15980]	0.0460539	0.479335	-1.09283	0.201319	1.8885	0.115241
ENSG00000203877	134701	RIPPLY2	ripply transcriptional repressor 2 [Source:HGNC Symbol;Acc:HGNC:21390]	-0.813991	0.0643446	-1.41322	0.0640589	0.144414	0.436641
ENSG00000198963	6096	RORB	RAR related orphan receptor B [Source:HGNC Symbol;Acc:HGNC:10259]	-0.0355556	0.484055	-1.00669	0.181461	0.766942	0.231371
ENSG00000146374	84870	RSPO3	R-spondin 3 [Source:HGNC Symbol;Acc:HGNC:20866]	-1.00761	0.0679128	-1.25429	0.0920808	0.264027	0.279441
ENSG00000107295	6456	SH3GL2	SH3 domain containing GRB2 like 2, endophilin A1 [Source:HGNC Symbol;Acc:HGNC:10831]	-0.451509	0.339702	-1.49072	0.0724078	1.27304	0.358251
ENSG00000158296	64849	SLC13A3	solute carrier family 13 member 3 [Source:HGNC Symbol;Acc:HGNC:14430]	-0.446917	0.249074	-1.25586	0.0858182	1.07653	0.288303
ENSG00000183032	89874	SLC25A21	solute carrier family 25 member 21 [Source:HGNC Symbol;Acc:HGNC:14411]	0.00984489	0.495383	-1.13629	0.197492	1.82128	0.063553
ENSG00000132164	6538	SLC6A11	solute carrier family 6 member 11 [Source:HGNC Symbol;Acc:HGNC:11044]	-1.33205	0.0886277	-2.75263	0.025226	0.595395	0.362699
ENSG00000066230	6550	SLC9A3	solute carrier family 9 member A3 [Source:HGNC Symbol;Acc:HGNC:11073]	-1.20859	0.0336768	-1.71119	0.0312087	0.188928	0.299437
ENSG00000187122	6585	SLIT1	slit guidance ligand 1 [Source:HGNC Symbol;Acc:HGNC:11085]	-0.272583	0.36232	-1.39326	0.127897	1.40615	0.0716761
ENSG00000157734	79856	SNX22	sorting nexin 22 [Source:HGNC Symbol;Acc:HGNC:16315]	-0.182356	0.397807	-1.20042	0.0938134	1.31682	0.1619
ENSG00000109610	6649	SOD3	superoxide dismutase 3 [Source:HGNC Symbol;Acc:HGNC:11181]	-0.413368	0.295211	-1.8597	0.0182151	1.77388	0.0969578
ENSG00000134602	51765	STK26	serine/threonine kinase 26 [Source:HGNC Symbol;Acc:HGNC:18174]	-0.859226	0.0918124	-1.67724	0.0689547	0.289658	0.316008
ENSG00000152953	55351	STK32B	serine/threonine kinase 32B [Source:HGNC Symbol;Acc:HGNC:14217]	-0.659028	0.157618	-1.64505	0.0665427	0.733097	0.0712783
ENSG00000143028	284612	SYPL2	synaptophysin like 2 [Source:HGNC Symbol;Acc:HGNC:27638]	-0.427375	0.316801	-1.22914	0.20727	0.539436	0.285068
ENSG00000187325	51616	TAF9B	TATA-box binding protein associated factor 9b [Source:HGNC Symbol;Acc:HGNC:17306]	0.46366	0.0561935	0.769385	0.0203903	0.153227	0.434593
ENSG00000144229	80731	THSD7B	thrombospondin type 1 domain containing 7B [Source:HGNC Symbol;Acc:HGNC:29348]	-0.504313	0.310885	-2.26669	0.0510892	2.07685	0.0912488
ENSG00000136404	53346	TM6SF1	transmembrane 6 superfamily member 1 [Source:HGNC Symbol;Acc:HGNC:11860]	-0.597723	0.138647	-1.60084	0.00526129	0.459834	0.194529
ENSG00000141524	11322	TMC6	transmembrane channel like 6 [Source:HGNC Symbol;Acc:HGNC:18021]	-0.744943	0.0636543	-1.36269	0.00751045	0.111781	0.487153
ENSG00000255690	9865	TRIL	TLR4 interactor with leucine rich repeats [Source:HGNC Symbol;Acc:HGNC:22200]	-0.932887	0.143766	-2.47788	0.012186	0.770603	0.191692
ENSG00000085831	22996	TTC39A	tetratricopeptide repeat domain 39A [Source:HGNC Symbol;Acc:HGNC:18657]	-0.96392	0.0294935	-1.66902	0.0166625	0.245785	0.436942
ENSG00000106018	7434	VIPR2	vasoactive intestinal peptide receptor 2 [Source:HGNC Symbol;Acc:HGNC:12695]	-0.232963	0.373929	-1.07273	0.141026	0.438125	0.240519
